# Supplementary material for: Serum proteome of the Egyptian rousette bat (Rousettus aegyptiacus) reveals signatures of immunity, proteostasis, and metabolism
Source: Sci Rep. 2026 Apr 6;16:16532. doi: 10.1038/s41598-026-46577-9 (PMC13216534; doi:10.1038/s41598-026-46577-9)
Supplement: Supplementary file 1 — Supplementary Material 1 [file 41598_2026_46577_MOESM1_ESM.xlsx]

## Sheet: meta
ST1. Metadata describing ERB specimens (n=6). The 'index' column is a simple sequential numbering system and 'sample_id' is the "raw" data ID used in Spectronaut. The 'group' column reflects the algorithmic nomenclauture used through MS-DAP and downstream analyses where sex is the primary condition variable. An additional variable of 'batch' was also used. The 'detected_peptides' and 'detected_pr…
index	sample_id	shortname	group	batch	detected_peptides	detected_proteins
1	FL030524_BGbatPlasm-Dia_90m_c1	C1	female	1	3142	280
2	FL030524_BGbatPlasm-Dia_90m_c2	C2	female	1	3368	313
3	FL030524_BGbatPlasm-Dia_90m_c3	C3	female	2	3459	317
4	FL030524_BGbatPlasm-Dia_90m_c4	C4	male	2	3629	333
5	FL030524_BGbatPlasm-Dia_90m_c5	C5	male	1	3490	322
6	FL030524_BGbatPlasm-Dia_90m_c6	C6	male	1	3739	349

## Sheet: rank
ST2. Protein rank abundance and ortholog matching. Proteins are from Rousettus aegyptiacus bats and are shown as rows. Column A contains the bat protein name listed in UniProt. Column B ('rank_serum') shows the rank of each protein in serum as calculated by Spectronaut. The 'database' coumn is automatically populated by Spectronaut's chart report, with 'tr' representing 'trace'. The 'leading_acce…
bat_protein_description	rank_serum	database	leading_accession	uniprotIDs	gene	log10_medianquantity	bat_keywords	human_ortholog	protein_name_match	human_gene_name	human_keywords
Albumin	1	tr	A0A7J8E5X0	A0A7J8E5X0	HJG63_000557	8.63008	Calcium;Cleavage on pair of basic residues;Copper;Disulfide bond;Lipid-binding;Metal-binding;Methylation;Phosphoprotein;Reference proteome;Secreted;Signal;Zinc	P02768	✅	ALB	3D-structure;Alternative splicing;Calcium;Cleavage on pair of basic residues;Copper;Direct protein sequencing;Disease variant;Disulfide bond;Glycation;Glycoprotein;Lipid-binding;Metal-binding;Methylation;Phosphoprotein;Proteomics identification;Reference proteome;Repeat;Secreted;Signal;Zinc
Serotransferrin	2	tr	A0A7J8HXA1	A0A7J8HXA1	HJG63_019137	7.62935	Disulfide bond;Ion transport;Iron;Iron transport;Metal-binding;Methylation;Phosphoprotein;Reference proteome;Repeat;Secreted;Signal;Transport	P02787	✅	TF	3D-structure;Direct protein sequencing;Disease variant;Disulfide bond;Glycoprotein;Ion transport;Iron;Iron transport;Metal-binding;Methylation;Phosphoprotein;Proteomics identification;Reference proteome;Repeat;Secreted;Signal;Transport
Serpin family A member 1	3	tr	A0A7J8ISD9	A0A7J8ISD9;A0A7J8IT29	HJG63_017396	7.4697	Glycoprotein;Protease inhibitor;Reference proteome;Serine protease inhibitor;Signal	P01009	✅	SERPINA1	3D-structure;Acute phase;Alternative splicing;Blood coagulation;Direct protein sequencing;Endoplasmic reticulum;Extracellular matrix;Glycoprotein;Hemostasis;Phosphoprotein;Protease inhibitor;Proteomics identification;Reference proteome;Secreted;Serine protease inhibitor;Signal
Histidine-rich glycoprotein	4	tr	A0A7J8HQ17	A0A7J8HQ17	HJG63_006425	7.26814	Blood coagulation;Copper;Disulfide bond;Fibrinolysis;Glycoprotein;Hemostasis;Heparin-binding;Reference proteome;Secreted;Signal;Zinc	P04196	✅	HRG	Angiogenesis;Blood coagulation;Chemotaxis;Cleavage on pair of basic residues;Copper;Direct protein sequencing;Disease variant;Disulfide bond;Fibrinolysis;Glycoprotein;Hemostasis;Heparin-binding;Metal-binding;Proteomics identification;Reference proteome;Repeat;Secreted;Signal;Thrombophilia;Zinc
Collagen type XX alpha 1 chain	5	tr	A0A7J8DFR9	A0A7J8DFR9	HJG63_003144	7.18508	Collagen;Reference proteome;Secreted;Signal	Q9P218	✅	COL20A1	3D-structure;Alternative splicing;Collagen;Glycoprotein;Proteomics identification;Reference proteome;Repeat;Secreted;Signal
Complement C3	6	tr	A0A7J8BQD6	A0A7J8BQD6	HJG63_001855	7.15659	Complement alternate pathway;Complement pathway;Disulfide bond;Immunity;Inflammatory response;Innate immunity;Reference proteome;Secreted;Signal;Thioester bond	P01024	✅	C3	3D-structure;Age-related macular degeneration;Cleavage on pair of basic residues;Complement alternate pathway;Complement pathway;Direct protein sequencing;Disease variant;Disulfide bond;Fatty acid metabolism;Glycoprotein;Hemolytic uremic syndrome;Immunity;Inflammatory response;Innate immunity;Lipid metabolism;Phosphoprotein;Proteomics identification;Reference proteome;Secreted;Signal;Thioester bo…
Haptoglobin	7	tr	A0A7J8CGX9	A0A7J8CGX9	HJG63_006409	7.12887	Acute phase;Antibiotic;Antimicrobial;Antioxidant;Disulfide bond;Hemoglobin-binding;Reference proteome;Secreted;Serine protease homolog;Signal;Sushi	P00738	✅	HP	3D-structure;Acute phase;Alternative splicing;Antibiotic;Antimicrobial;Antioxidant;Direct protein sequencing;Disease variant;Disulfide bond;Glycoprotein;Hemoglobin-binding;Immunity;Proteomics identification;Reference proteome;Repeat;Secreted;Serine protease homolog;Signal;Sushi
Hemopexin	8	tr	A0A7J8H123	A0A7J8H123	HJG63_006419	7.04227	Disulfide bond;Glycoprotein;Heme;Iron;Metal-binding;Reference proteome;Repeat;Secreted;Signal;Transport	P02790	✅	HPX	Direct protein sequencing;Disulfide bond;Glycoprotein;Heme;Host-virus interaction;Iron;Metal-binding;Proteomics identification;Reference proteome;Repeat;Secreted;Signal;Transport
Beta-2-glycoprotein 1	9	tr	A0A7J8G4A6	A0A7J8G4A6	HJG63_000846	7.02966	Disulfide bond;Heparin-binding;Lipoprotein;Reference proteome;Repeat;Secreted;Signal;Sushi	P02749	✅	APOH	3D-structure;Direct protein sequencing;Disulfide bond;Glycoprotein;Heparin-binding;Proteomics identification;Reference proteome;Repeat;Secreted;Signal;Sushi
Alpha-2-macroglobulin	10	tr	A0A7J8J8V6	A0A7J8J8V6	HJG63_000003	6.95639	Disulfide bond;Glycoprotein;Protease inhibitor;Reference proteome;Secreted;Serine protease inhibitor;Signal;Thioester bond	P01023	✅	A2M	3D-structure;Bait region;Direct protein sequencing;Disulfide bond;Glycoprotein;Isopeptide bond;Protease inhibitor;Proteomics identification;Reference proteome;Secreted;Serine protease inhibitor;Signal;Thioester bond
Alpha-2-HS-glycoprotein	11	tr	A0A7J8HM58	A0A7J8HM58	HJG63_000475	6.91281	Disulfide bond;Glycoprotein;Reference proteome;Secreted;Signal	P02765	✅	AHSG	Direct protein sequencing;Disease variant;Disulfide bond;Glycoprotein;Hypotrichosis;Intellectual disability;Mineral balance;Phosphoprotein;Proteomics identification;Reference proteome;Repeat;Secreted;Signal
Alpha-1-B glycoprotein	12	tr	A0A7J8CD38	A0A7J8CD38	HJG63_000001	6.84006	Disulfide bond;Immunoglobulin domain;Reference proteome;Signal	P04217	✅	A1BG	Alternative splicing;Direct protein sequencing;Disulfide bond;Glycoprotein;Immunoglobulin domain;Proteomics identification;Reference proteome;Repeat;Secreted;Signal
Vitamin D-binding protein	13	tr	A0A7J8E7D9	A0A7J8E7D9	HJG63_005512	6.80277	Actin-binding;Disulfide bond;Glycoprotein;Reference proteome;Secreted;Signal;Transport;Vitamin D	P02774	✅	GC	3D-structure;Actin-binding;Alternative splicing;Direct protein sequencing;Disulfide bond;Glycoprotein;Proteomics identification;Reference proteome;Repeat;Secreted;Signal;Transport;Vitamin D
Rotatin	14	tr	A0A7J8DKC0	A0A7J8DKC0;A0A7J8DKM0;A0A7J8DKV2;A0A7J8DL81	HJG63_017062	6.67157	Reference proteome	Q86VV8	✅	RTTN	Acetylation;Alternative splicing;Cell projection;Cilium;Cytoplasm;Cytoskeleton;Developmental protein;Disease variant;Phosphoprotein;Proteomics identification;Reference proteome
Ceruloplasmin (Ferroxidase)	15	tr	A0A7J8HP01	A0A7J8HP01;A0A7J8HP15	HJG63_003268	6.6571	Calcium;Disulfide bond;Metal-binding;Oxidoreductase;Reference proteome;Secreted	P00450	✅	CP	3D-structure;Direct protein sequencing;Disulfide bond;Glycoprotein;Metal-binding;Oxidoreductase;Phosphoprotein;Proteomics identification;Reference proteome;Repeat;Secreted;Signal
Complement factor H	16	tr	A0A7J8B8E4	A0A7J8B8E4	HJG63_002765	6.6335	Disulfide bond;Reference proteome;Signal;Sushi	P08603	original bat name was Sushi domain-containing protein but has since been updated in UniProt	CFH	3D-structure;Age-related macular degeneration;Alternative splicing;Complement alternate pathway;Direct protein sequencing;Disease variant;Disulfide bond;Glycoprotein;Hemolytic uremic syndrome;Host-virus interaction;Immunity;Innate immunity;Proteomics identification;Reference proteome;Repeat;Secreted;Signal;Sulfation;Sushi
Fibronectin	17	tr	A0A7J8JDF6	A0A7J8JDF6;A0A7J8JFR7	HJG63_005217	6.62446	Acute phase;Cell adhesion;Cell shape;Disulfide bond;Glycoprotein;Heparin-binding;Reference proteome;Repeat;Signal;Sulfation	P02751	✅	FN1	3D-structure;Acute phase;Alternative splicing;Angiogenesis;Cell adhesion;Cell shape;Direct protein sequencing;Disease variant;Disulfide bond;Dwarfism;Extracellular matrix;Glycoprotein;Heparin-binding;Isopeptide bond;Oxidation;Phosphoprotein;Proteomics identification;Pyrrolidone carboxylic acid;Reference proteome;Repeat;Secreted;Signal;Sulfation
Kininogen 1	18	tr	A0A7J8HQR2	A0A7J8HQR2	HJG63_007382	6.6016	Disulfide bond;Glycoprotein;Protease inhibitor;Reference proteome;Signal;Thiol protease inhibitor	P01042	✅	KNG1	3D-structure;Alternative splicing;Blood coagulation;Direct protein sequencing;Disease variant;Disulfide bond;Glycoprotein;Hemostasis;Hydroxylation;Inflammatory response;Phosphoprotein;Protease inhibitor;Proteomics identification;Pyrrolidone carboxylic acid;Reference proteome;Repeat;Secreted;Signal;Thiol protease inhibitor;Vasoactive;Vasodilator
Complement component 4 binding protein alpha	19	tr	A0A7J8BD97	A0A7J8BD97	HJG63_001870	6.47306	Disulfide bond;Reference proteome;Repeat;Sushi	P04003	✅	C4BPA	3D-structure;Complement pathway;Direct protein sequencing;Disulfide bond;Glycoprotein;Immunity;Innate immunity;Proteomics identification;Reference proteome;Repeat;Secreted;Signal;Sushi
Complement C2-like	20	tr	A0A7J8K6C6	A0A7J8K6C6	HJG63_002762	6.46498	Complement pathway;Disulfide bond;Glycoprotein;Hydrolase;Immunity;Innate immunity;Protease;Reference proteome;Repeat;Secreted;Serine protease;Signal;Sushi	B4E1Z4	❗️mismatched blast to human P00751 (CFH) but additional BLAST mapped to C2 (B4E1Z4); likely an similar protein to C2	C2	3D-structure;Age-related macular degeneration;Alternative splicing;Cleavage on pair of basic residues;Complement alternate pathway;Direct protein sequencing;Disease variant;Disulfide bond;Glycation;Glycoprotein;Hemolytic uremic syndrome;Hydrolase;Immunity;Innate immunity;Protease;Proteomics identification;Reference proteome;Repeat;Secreted;Serine protease;Signal;Sushi;Zymogen
Inter-alpha-trypsin inhibitor heavy chain 4	21	tr	A0A7J8HQG2	A0A7J8HQG2	HJG63_006945	6.43569	Glycoprotein;Protease inhibitor;Reference proteome;Secreted;Serine protease inhibitor;Signal	Q14624	✅	ITIH4	Acute phase;Alternative splicing;Direct protein sequencing;Disulfide bond;Glycoprotein;Protease inhibitor;Proteomics identification;Reference proteome;Secreted;Serine protease inhibitor;Signal
Gelsolin	22	tr	A0A7J8IJK6	A0A7J8IJK6	HJG63_006004	6.43295	Actin capping;Actin-binding;Calcium;Cilium biogenesis/degradation;Cytoplasm;Cytoskeleton;Reference proteome;Signal	P06396	✅	GSN	3D-structure;Acetylation;Actin capping;Actin-binding;Alternative initiation;Alternative splicing;Amyloid;Amyloidosis;Calcium;Cilium biogenesis/degradation;Corneal dystrophy;Cytoplasm;Cytoskeleton;Direct protein sequencing;Disease variant;Disulfide bond;Metal-binding;Phosphoprotein;Proteomics identification;Reference proteome;Repeat;Secreted;Signal
Protein AMBP	23	tr	A0A7J8IFU1	A0A7J8IFU1	HJG63_000616	6.41632	Cell membrane;Chromophore;Cleavage on pair of basic residues;Cytoplasm;Disulfide bond;Endoplasmic reticulum;Extracellular matrix;Glycoprotein;Membrane;Mitochondrion;Mitochondrion inner membrane;Nucleus;Protease inhibitor;Proteoglycan;Reference proteome;Repeat;Secreted;Serine protease inhibitor;Signal	P02760	✅	AMBP	3D-structure;Cell membrane;Chromophore;Cleavage on pair of basic residues;Cytoplasm;Direct protein sequencing;Disulfide bond;Endoplasmic reticulum;Extracellular matrix;Glycoprotein;Host-virus interaction;Membrane;Mitochondrion;Mitochondrion inner membrane;Nucleus;Oxidoreductase;Protease inhibitor;Proteoglycan;Proteomics identification;Reference proteome;Repeat;Secreted;Serine protease inhibitor;S…
Complement C4A (Rodgers blood group)	24	tr	A0A7J8K5M3	A0A7J8K5M3	HJG63_001869	6.41313	Cell projection;Cleavage on pair of basic residues;Complement pathway;Disulfide bond;Immunity;Inflammatory response;Innate immunity;Reference proteome;Secreted;Signal;Sulfation;Synapse;Thioester bond	P0C0L4	✅	C4A	3D-structure;Alternative splicing;Blood group antigen;Cell projection;Cleavage on pair of basic residues;Complement pathway;Direct protein sequencing;Disease variant;Disulfide bond;Glycoprotein;Immunity;Inflammatory response;Innate immunity;Phosphoprotein;Proteomics identification;Reference proteome;Secreted;Signal;Sulfation;Synapse;Systemic lupus erythematosus;Thioester bond
Inter-alpha-trypsin inhibitor heavy chain 2	25	tr	A0A7J8E7F7	A0A7J8E7F7;A0A7J8E856	HJG63_006943	6.4044	Glycoprotein;Protease inhibitor;Reference proteome;Secreted;Serine protease inhibitor;Signal	P19823	✅	ITIH2	Direct protein sequencing;Disulfide bond;Gamma-carboxyglutamic acid;Glycoprotein;Phosphoprotein;Protease inhibitor;Proteoglycan;Proteomics identification;Reference proteome;Secreted;Serine protease inhibitor;Signal
Inter-alpha-trypsin inhibitor heavy chain H1	26	tr	A0A7J8HR24	A0A7J8HR24	HJG63_006942	6.35957	Coiled coil;Glycoprotein;Phosphoprotein;Protease inhibitor;Proteoglycan;Reference proteome;Secreted;Serine protease inhibitor;Signal	P19827	✅	ITIH1	3D-structure;Alternative splicing;Direct protein sequencing;Disulfide bond;Glycoprotein;Phosphoprotein;Protease inhibitor;Proteoglycan;Proteomics identification;Reference proteome;Secreted;Serine protease inhibitor;Signal
Antithrombin-III	27	tr	A0A7J8BHS6	A0A7J8BHS6	HJG63_017413	6.34876	Blood coagulation;Disulfide bond;Glycoprotein;Hemostasis;Heparin-binding;Phosphoprotein;Protease inhibitor;Reference proteome;Secreted;Serine protease inhibitor;Signal	P01008	✅	SERPINC1	3D-structure;Blood coagulation;Direct protein sequencing;Disease variant;Disulfide bond;Glycoprotein;Hemostasis;Heparin-binding;Phosphoprotein;Protease inhibitor;Proteomics identification;Reference proteome;Secreted;Serine protease inhibitor;Signal;Thrombophilia
Apolipoprotein A-IV	28	tr	A0A7J8GV44	A0A7J8GV44	HJG63_000830	6.33791	Chylomicron;Coiled coil;HDL;Lipid transport;Lipoprotein;Reference proteome;Secreted;Signal;Transport	P06727	✅	APOA4	3D-structure;Chylomicron;HDL;Lipid transport;Phosphoprotein;Proteomics identification;Reference proteome;Repeat;Secreted;Signal;Transport
Serpin family G member 1 (Plasma protease C1 inhibitor)	29	tr	A0A7J8H600	A0A7J8H600;A0A7J8H6Y6	HJG63_017419	6.29259	Reference proteome;Signal	P05155	✅	SERPING1	3D-structure;Alternative splicing;Blood coagulation;Complement pathway;Direct protein sequencing;Disease variant;Disulfide bond;Fibrinolysis;Glycoprotein;Hemostasis;Immunity;Innate immunity;Protease inhibitor;Proteomics identification;Reference proteome;Repeat;Secreted;Serine protease inhibitor;Signal
Serpin family A member 4 (Kallistatin)	30	tr	A0A7J8ISS2	A0A7J8ISS2	HJG63_017397	6.29161	Reference proteome;Signal	P29622	✅	SERPINA4	3D-structure;Direct protein sequencing;Glycoprotein;Protease inhibitor;Proteomics identification;Reference proteome;Secreted;Serine protease inhibitor;Signal
Fetuin B	31	tr	A0A7J8HQG3	A0A7J8HQG3	HJG63_005091	6.24398	Disulfide bond;Glycoprotein;Reference proteome;Secreted;Signal	Q9UGM5	✅	FETUB	3D-structure;Alternative splicing;Disulfide bond;Fertilization;Glycoprotein;Metalloenzyme inhibitor;Metalloprotease inhibitor;Phosphoprotein;Protease inhibitor;Proteomics identification;Reference proteome;Repeat;Secreted;Signal
Sulfhydryl oxidase (Sulfhydryl oxidase 1)	32	tr	A0A7J8BGA8	A0A7J8BGA8;A0A7J8BHK7	HJG63_016243	6.24126	Disulfide bond;FAD;Flavoprotein;Membrane;Oxidoreductase;Reference proteome;Secreted;Signal;Transmembrane;Transmembrane helix	O00391	✅	QSOX1	3D-structure;Alternative splicing;Disulfide bond;FAD;Flavoprotein;Glycoprotein;Golgi apparatus;Membrane;Oxidoreductase;Phosphoprotein;Proteomics identification;Reference proteome;Secreted;Signal;Transmembrane;Transmembrane helix
Serpin family D member 1 ((Heparin cofactor 2))	33	tr	A0A7J8H5Z0	A0A7J8H5Z0	HJG63_017414	6.23898	Reference proteome;Signal	P05546	✅	SERPIND1	3D-structure;Alternative splicing;Blood coagulation;Chemotaxis;Direct protein sequencing;Disease variant;Glycoprotein;Hemostasis;Heparin-binding;Phosphoprotein;Protease inhibitor;Proteomics identification;Reference proteome;Repeat;Serine protease inhibitor;Signal;Sulfation;Thrombophilia
Serpin family F member 1 (Pigment epithelium-derived factor)	34	tr	A0A7J8GFW4	A0A7J8GFW4	HJG63_017418	6.2179	Reference proteome;Signal	P36955	✅	SERPINF1	3D-structure;Direct protein sequencing;Dwarfism;Glycoprotein;Osteogenesis imperfecta;Phosphoprotein;Proteomics identification;Pyrrolidone carboxylic acid;Reference proteome;Secreted;Signal
Clusterin	35	tr	A0A7J8BPB5	A0A7J8BPB5;A0A7J8BPN7;A0A7J8BQB1;A0A7J8BQH8	HJG63_003027	6.20284	Chaperone;Coiled coil;Cytoplasm;Cytoplasmic vesicle;Disulfide bond;Endoplasmic reticulum;Glycoprotein;Membrane;Mitochondrion;Nucleus;Reference proteome;Secreted;Signal;Ubl conjugation	P10909	✅	CLU	3D-structure;Alternative splicing;Apoptosis;Chaperone;Complement pathway;Cytoplasm;Cytoplasmic vesicle;Direct protein sequencing;Disulfide bond;Endoplasmic reticulum;Glycoprotein;Immunity;Innate immunity;Membrane;Microsome;Mitochondrion;Nucleus;Phosphoprotein;Proteomics identification;Reference proteome;Secreted;Signal;Ubl conjugation
Complement component C9	36	tr	A0A7J8EXW2	A0A7J8EXW2	HJG63_001934	6.20206	Complement alternate pathway;Complement pathway;Cytolysis;Disulfide bond;EGF-like domain;Immunity;Innate immunity;Membrane;Membrane attack complex;Reference proteome;Secreted;Signal;Target cell membrane;Target membrane;Transmembrane;Transmembrane beta strand	P02748	✅	C9	3D-structure;Age-related macular degeneration;Complement alternate pathway;Complement pathway;Cytolysis;Direct protein sequencing;Disease variant;Disulfide bond;EGF-like domain;Glycoprotein;Immunity;Innate immunity;Membrane;Membrane attack complex;Phosphoprotein;Proteomics identification;Reference proteome;Secreted;Signal;Target cell membrane;Target membrane;Transmembrane;Transmembrane beta strand
Complement C1s subcomponent	37	tr	A0A7J8JAJ7	A0A7J8JAJ7;A0A7J8JAM1;A0A7J8JCR1	HJG63_001810	6.15789	Calcium;Complement pathway;Disulfide bond;EGF-like domain;Glycoprotein;Hydrolase;Hydroxylation;Immunity;Innate immunity;Metal-binding;Protease;Reference proteome;Repeat;Serine protease;Sushi	P09871	✅	C1S	3D-structure;Calcium;Complement pathway;Direct protein sequencing;Disease variant;Disulfide bond;EGF-like domain;Ehlers-Danlos syndrome;Glycoprotein;Hydrolase;Hydroxylation;Immunity;Innate immunity;Metal-binding;Protease;Proteomics identification;Reference proteome;Repeat;Serine protease;Signal;Sushi
Transthyretin	38	tr	A0A7J8DM23	A0A7J8DM23	HJG63_020087	6.15731	Gamma-carboxyglutamic acid;Hormone;Reference proteome;Secreted;Signal;Sulfation;Thyroid hormone;Transport	P02766	✅	TTR	3D-structure;Amyloid;Amyloidosis;Cytoplasm;Direct protein sequencing;Disease variant;Gamma-carboxyglutamic acid;Glycoprotein;Hormone;Neuropathy;Phosphoprotein;Proteomics identification;Reference proteome;Secreted;Signal;Sulfation;Thyroid hormone;Transport
Angiotensinogen	39	tr	A0A7J8B967	A0A7J8B967	HJG63_000457	6.11634	Disulfide bond;Reference proteome;Secreted;Signal;Vasoactive;Vasoconstrictor	P01019	✅	AGT	3D-structure;Direct protein sequencing;Disease variant;Disulfide bond;Glycoprotein;Proteomics identification;Reference proteome;Secreted;Signal;Vasoactive;Vasoconstrictor
Leucine rich alpha-2-glycoprotein 1	40	tr	A0A7J8BTD4	A0A7J8BTD4	HJG63_012654	6.0721	Leucine-rich repeat;Reference proteome;Repeat;Signal	P02750	✅	LRG1	3D-structure;Direct protein sequencing;Disulfide bond;Glycoprotein;Leucine-rich repeat;Proteomics identification;Reference proteome;Repeat;Secreted;Signal
Inter-alpha-trypsin inhibitor heavy chain H3	41	tr	A0A7J8HRL4	A0A7J8HRL4	HJG63_006944	6.05292	Glycoprotein;Protease inhibitor;Proteoglycan;Reference proteome;Secreted;Serine protease inhibitor;Signal	Q06033	✅	ITIH3	Alternative splicing;Direct protein sequencing;Glycoprotein;Protease inhibitor;Proteoglycan;Proteomics identification;Reference proteome;Secreted;Serine protease inhibitor;Signal
Complement C1q B chain	42	tr	A0A7J8K5K3	A0A7J8K5K3	HJG63_001792	6.04825	Collagen;Reference proteome;Secreted;Signal	P02746	✅	C1QB	3D-structure;Collagen;Complement pathway;Direct protein sequencing;Disease variant;Disulfide bond;Glycoprotein;Hydroxylation;Immunity;Innate immunity;Proteomics identification;Pyrrolidone carboxylic acid;Reference proteome;Repeat;Secreted;Signal
Prothrombin	43	tr	A0A7J8GZL6	A0A7J8GZL6	HJG63_004724	6.04542	Acute phase;Blood coagulation;Calcium;Cleavage on pair of basic residues;Disulfide bond;Gamma-carboxyglutamic acid;Glycoprotein;Hemostasis;Hydrolase;Kringle;Protease;Reference proteome;Serine protease;Signal;Zymogen	P00734	✅	F2	3D-structure;Acute phase;Blood coagulation;Calcium;Cleavage on pair of basic residues;Direct protein sequencing;Disease variant;Disulfide bond;Gamma-carboxyglutamic acid;Glycoprotein;Hemostasis;Hydrolase;Kringle;Pharmaceutical;Protease;Proteomics identification;Reference proteome;Repeat;Secreted;Serine protease;Signal;Thrombophilia;Zymogen
Complement factor I	44	tr	A0A7J8E8I7	A0A7J8E8I7	HJG63_008152	6.04506	Disulfide bond;Glycoprotein;Hydrolase;Protease;Reference proteome;Repeat;Secreted;Serine protease;Signal	P05156	✅	CFI	3D-structure;Age-related macular degeneration;Calcium;Cleavage on pair of basic residues;Complement pathway;Direct protein sequencing;Disease variant;Disulfide bond;Glycoprotein;Hemolytic uremic syndrome;Host-virus interaction;Hydrolase;Immunity;Innate immunity;Metal-binding;Protease;Proteomics identification;Reference proteome;Repeat;Secreted;Serine protease;Signal
Complement factor H	45	tr	A0A7J8B9I7	A0A7J8B9I7	HJG63_002766	6.02133	Disulfide bond;Reference proteome;Signal;Sushi	P08603	✅	CFH-like	3D-structure;Age-related macular degeneration;Alternative splicing;Complement alternate pathway;Direct protein sequencing;Disease variant;Disulfide bond;Glycoprotein;Hemolytic uremic syndrome;Host-virus interaction;Immunity;Innate immunity;Proteomics identification;Reference proteome;Repeat;Secreted;Signal;Sulfation;Sushi
Complement factor H component	46	tr	A0A7J8B8H8	A0A7J8B8H8	HJG63_002766	6.00301	Disulfide bond;Reference proteome;Signal;Sushi	P08603	✅	CFH-like	3D-structure;Age-related macular degeneration;Alternative splicing;Complement alternate pathway;Direct protein sequencing;Disease variant;Disulfide bond;Glycoprotein;Hemolytic uremic syndrome;Host-virus interaction;Immunity;Innate immunity;Proteomics identification;Reference proteome;Repeat;Secreted;Signal;Sulfation;Sushi
Complement C8 alpha chain	47	tr	A0A7J8K5P6	A0A7J8K5P6	HJG63_001920	5.88846	Complement pathway;Cytolysis;Disulfide bond;EGF-like domain;Immunity;Innate immunity;Membrane attack complex;Reference proteome;Secreted;Signal	P07357	✅	C8A	3D-structure;Cell membrane;Cleavage on pair of basic residues;Complement alternate pathway;Complement pathway;Cytolysis;Direct protein sequencing;Disulfide bond;EGF-like domain;Glycoprotein;Immunity;Innate immunity;Membrane;Membrane attack complex;Proteomics identification;Reference proteome;Repeat;Secreted;Signal;Transmembrane;Transmembrane beta strand
Thyroxine-binding globulin	48	tr	A0A7J8ELV2	A0A7J8ELV2	HJG63_017400	5.874	Reference proteome;Secreted;Signal	P05543	✅	SERPINA7	3D-structure;Direct protein sequencing;Glycoprotein;Proteomics identification;Reference proteome;Secreted;Signal
Complement C5	49	tr	A0A7J8IGV1	A0A7J8IGV1	HJG63_001885	5.84754	Complement alternate pathway;Complement pathway;Disulfide bond;Immunity;Inflammatory response;Innate immunity;Reference proteome;Secreted;Signal	P01031	✅	C5	3D-structure;Cleavage on pair of basic residues;Complement alternate pathway;Complement pathway;Cytolysis;Direct protein sequencing;Disulfide bond;Glycoprotein;Immunity;Inflammatory response;Innate immunity;Membrane attack complex;Proteomics identification;Reference proteome;Secreted;Signal
Ig-like domain-containing protein	50	tr	A0A7J8H9J6	A0A7J8H9J6	HJG63_020489	5.78914	Reference proteome;Signal	A0A075B6J1	previously mapped to IGLV5-45 but now maps to IGLV5-37 at 80.8%	IGLV5-45	Adaptive immunity;Cell membrane;Disulfide bond;Immunity;Immunoglobulin;Immunoglobulin domain;Membrane;Proteomics identification;Reference proteome;Secreted;Signal
Vitamin K-dependent protein S	51	tr	A0A7J8HTT7	A0A7J8HTT7	HJG63_015931	5.78578	Blood coagulation;Calcium;Cleavage on pair of basic residues;Disulfide bond;EGF-like domain;Fibrinolysis;Gamma-carboxyglutamic acid;Glycoprotein;Hemostasis;Hydroxylation;Reference proteome;Repeat;Secreted;Signal;Zymogen	P07225	✅	PROS1	3D-structure;Blood coagulation;Calcium;Cleavage on pair of basic residues;Disease variant;Disulfide bond;EGF-like domain;Fibrinolysis;Gamma-carboxyglutamic acid;Glycoprotein;Hemostasis;Hydroxylation;Proteomics identification;Reference proteome;Repeat;Secreted;Signal;Thrombophilia;Zymogen
P-type domain-containing protein (Maltase-glucoamylase)	52	tr	A0A7J8D6Q9	A0A7J8D6Q9	HJG63_013277	5.75752	Disulfide bond;Glycoprotein;Glycosidase;Hydrolase;Membrane;Reference proteome;Repeat;Signal-anchor;Sulfation;Transmembrane	O43451	✅	MGAM	3D-structure;Alternative splicing;Cell membrane;Direct protein sequencing;Disulfide bond;Glycoprotein;Glycosidase;Hydrolase;Membrane;Multifunctional enzyme;Proteomics identification;Reference proteome;Repeat;Signal-anchor;Sulfation;Transmembrane;Transmembrane helix
Complement component C8 beta chain	53	tr	A0A7J8K5P3	A0A7J8K5P3	HJG63_001921	5.7445	Complement alternate pathway;Complement pathway;Cytolysis;Disulfide bond;EGF-like domain;Immunity;Innate immunity;Membrane attack complex;Reference proteome;Secreted;Signal	P07358	✅	C8B	3D-structure;Complement alternate pathway;Complement pathway;Cytolysis;Direct protein sequencing;Disulfide bond;EGF-like domain;Glycoprotein;Immunity;Innate immunity;Membrane attack complex;Phosphoprotein;Proteomics identification;Reference proteome;Repeat;Secreted;Signal
Extracellular matrix protein 1	54	tr	A0A7J8BCM8	A0A7J8BCM8	HJG63_004257	5.7357	Reference proteome;Secreted;Signal	Q16610	✅	EMC1	Alternative splicing;Angiogenesis;Biomineralization;Disease variant;Extracellular matrix;Glycoprotein;Mineral balance;Osteogenesis;Proteomics identification;Reference proteome;Repeat;Secreted;Signal
Actin, cytoplasmic 1	55	tr;sp	A0A7J8FJ79	A0A7J8FJ79;Cont_P60712	HJG63_012046;ACTB	5.71715	Cytoplasm;Cytoskeleton;Oxidation;Reference proteome	P60709	✅	ACTB	3D-structure;Acetylation;ATP-binding;Cytoplasm;Cytoskeleton;Deafness;Direct protein sequencing;Disease variant;Dystonia;Hydrolase;Intellectual disability;Isopeptide bond;Methylation;Nucleotide-binding;Nucleus;Oxidation;Proteomics identification;Reference proteome;Ubl conjugation
Complement C8 gamma chain	56	tr	A0A7J8IGH3	A0A7J8IGH3	HJG63_001922	5.71359	Disulfide bond;Reference proteome;Secreted;Signal	P07360	✅	C8G	3D-structure;Complement alternate pathway;Complement pathway;Cytolysis;Direct protein sequencing;Disulfide bond;Immunity;Innate immunity;Membrane attack complex;Proteomics identification;Pyrrolidone carboxylic acid;Reference proteome;Retinol-binding;Secreted;Signal
Afamin	57	tr	A0A7J8E5P9	A0A7J8E5P9	HJG63_000423	5.6832	Calcium;Disulfide bond;Metal-binding;Reference proteome;Secreted;Signal;Zinc	P43652	✅	AFM	3D-structure;Direct protein sequencing;Disulfide bond;Glycoprotein;Protein transport;Proteomics identification;Reference proteome;Repeat;Secreted;Signal;Transport
Transferrin (Serotransferrin)	58	tr	A0A7J8HWT7	A0A7J8HWT7	HJG63_019137	5.65059	Ion transport;Iron;Iron transport;Metal-binding;Reference proteome;Repeat;Transport	P02787	maps to TF moderately at 68.3%	TF	3D-structure;Direct protein sequencing;Disease variant;Disulfide bond;Glycoprotein;Ion transport;Iron;Iron transport;Metal-binding;Methylation;Phosphoprotein;Proteomics identification;Reference proteome;Repeat;Secreted;Signal;Transport
Complement C1q C chain (Complement C1q subcomponent subunit C)	59	tr	A0A7J8K5L7	A0A7J8K5L7	HJG63_001794	5.64374	Collagen;Reference proteome;Secreted;Signal	P02747	✅	C1QC	3D-structure;Collagen;Complement pathway;Direct protein sequencing;Disease variant;Disulfide bond;Glycoprotein;Hydroxylation;Immunity;Innate immunity;Proteomics identification;Reference proteome;Repeat;Secreted;Signal
Complement C7	60	tr	A0A7J8EY03	A0A7J8EY03	HJG63_001914	5.6299	Complement pathway;Cytolysis;Disulfide bond;EGF-like domain;Glycoprotein;Immunity;Innate immunity;Membrane attack complex;Reference proteome;Repeat;Secreted;Signal;Sushi	P10643	✅	C7	3D-structure;Complement alternate pathway;Complement pathway;Cytolysis;Direct protein sequencing;Disease variant;Disulfide bond;EGF-like domain;Glycoprotein;Immunity;Innate immunity;Membrane attack complex;Proteomics identification;Reference proteome;Repeat;Secreted;Signal;Sushi
Complement component C6	61	tr	A0A7J8EWZ4	A0A7J8EWZ4	HJG63_001897	5.59988	Complement alternate pathway;Complement pathway;Cytolysis;Disulfide bond;EGF-like domain;Glycoprotein;Immunity;Innate immunity;Membrane attack complex;Reference proteome;Repeat;Secreted;Signal;Sushi	P13671	✅	C6	3D-structure;Complement pathway;Cytolysis;Direct protein sequencing;Disulfide bond;EGF-like domain;Glycoprotein;Immunity;Innate immunity;Membrane attack complex;Proteomics identification;Reference proteome;Repeat;Secreted;Signal;Sushi
Thrombospondin 1	62	tr	A0A7J8ITF0	A0A7J8ITF0	HJG63_019178	5.59492	Calcium;Cell adhesion;Disulfide bond;EGF-like domain;Glycoprotein;Heparin-binding;Reference proteome;Repeat;Signal	P07996	✅	THBS1	3D-structure;Alternative splicing;Angiogenesis;Apoptosis;Calcium;Cell adhesion;Disulfide bond;EGF-like domain;Endoplasmic reticulum;Extracellular matrix;Glycoprotein;Heparin-binding;Inflammatory response;Proteomics identification;Reference proteome;Repeat;Sarcoplasmic reticulum;Secreted;Signal;Unfolded protein response
glutathione peroxidase	63	tr	A0A7J8FJ20	A0A7J8FJ20	HJG63_012118	5.56992	Oxidoreductase;Peroxidase;Reference proteome;Selenocysteine	P22352	✅	GPX3	3D-structure;Direct protein sequencing;Oxidoreductase;Peroxidase;Proteomics identification;Reference proteome;Secreted;Selenocysteine;Signal
Complement factor H related 3	64	tr	A0A7J8B907	A0A7J8B907	HJG63_002768	5.54942	Disulfide bond;Reference proteome;Secreted;Signal;Sushi	P36980	✅	CFHR2	3D-structure;Alternative splicing;Direct protein sequencing;Disulfide bond;Glycoprotein;Proteomics identification;Reference proteome;Repeat;Secreted;Signal;Sushi
Peptidoglycan recognition protein 2 (N-acetylmuramoyl-L-alanine amidase)	65	tr	A0A7J8BTE4	A0A7J8BTE4	HJG63_015198	5.54375	Immunity;Membrane;Reference proteome;Signal	Q96PD5	✅	PGLYRP2	Alternative splicing;Direct protein sequencing;Disulfide bond;Glycoprotein;Hydrolase;Immunity;Membrane;Metal-binding;Phosphoprotein;Proteomics identification;Reference proteome;Secreted;Signal;Zinc
Chitobiase (Di-N-acetylchitobiase)	66	tr	A0A7J8K6N4	A0A7J8K6N4;A0A7J8K6Q8	HJG63_003449	5.5203	Glycosidase;Hydrolase;Lysosome;Reference proteome;Signal	Q01459	✅	CTBS	Glycoprotein;Glycosidase;Hydrolase;Lysosome;Proteomics identification;Reference proteome;Signal
Corticosteroid-binding globulin	67	tr	A0A7J8IRN4	A0A7J8IRN4	HJG63_017399	5.51838	Lipid-binding;Reference proteome;Secreted;Signal;Steroid-binding;Transport	P08185	✅	SERPINA6	3D-structure;Direct protein sequencing;Disease variant;Glycoprotein;Lipid-binding;Proteomics identification;Reference proteome;Secreted;Signal;Steroid-binding;Transport
Carbonic anhydrase	68	tr	A0A7J8C156	A0A7J8C156	HJG63_001956	5.48889	Cell membrane;Lyase;Membrane;Metal-binding;Reference proteome;Zinc	P00918	✅	CA2	3D-structure;Acetylation;Cell membrane;Cytoplasm;Direct protein sequencing;Disease variant;Lyase;Membrane;Metal-binding;Osteopetrosis;Phosphoprotein;Proteomics identification;Reference proteome;Zinc
C-type lectin domain family 3 member B (Tetranectin)	69	tr	A0A7J8HPQ8	A0A7J8HPQ8	HJG63_002976	5.47474	Disulfide bond;Lectin;Reference proteome;Signal	P05452	✅	CLEC3B	3D-structure;Direct protein sequencing;Disease variant;Disulfide bond;Glycoprotein;Lectin;Proteomics identification;Reference proteome;Secreted;Signal
Complement factor properdin (Properdin)	70	tr	A0A7J8EIT8	A0A7J8EIT8	HJG63_002773	5.44889	Reference proteome;Signal	P27918	✅	CFP	3D-structure;Complement alternate pathway;Disease variant;Disulfide bond;Glycoprotein;Immunity;Innate immunity;Proteomics identification;Reference proteome;Repeat;Secreted;Signal
C-X-C motif chemokine (Platelet basic protein)	71	tr	A0A7J8E9W3	A0A7J8E9W3;A0A7J8EA29	HJG63_015691	5.42697	Chemotaxis;Cytokine;Reference proteome;Secreted;Signal	P02775	✅	PPBP	3D-structure;Antibiotic;Antimicrobial;Chemotaxis;Cleavage on pair of basic residues;Cytokine;Direct protein sequencing;Disulfide bond;Growth factor;Mitogen;Proteomics identification;Reference proteome;Secreted;Signal
Amine oxidase (Amine oxidase [copper-containing] 3)	72	tr	A0A7J8G429	A0A7J8G429	HJG63_000769	5.42142	Calcium;Copper;Glycoprotein;Metal-binding;Oxidoreductase;Reference proteome;TPQ	Q16853	✅	AOC3	3D-structure;Alternative splicing;Calcium;Cell adhesion;Cell membrane;Copper;Direct protein sequencing;Disulfide bond;Glycoprotein;Membrane;Metal-binding;Oxidoreductase;Proteomics identification;Reference proteome;Signal-anchor;TPQ;Transmembrane;Transmembrane helix
HGF activator (Hepatocyte growth factor activator)	73	tr	A0A7J8E830	A0A7J8E830	HJG63_006238	5.40584	Disulfide bond;EGF-like domain;Glycoprotein;Hydrolase;Kringle;Protease;Reference proteome;Repeat;Secreted;Serine protease;Signal;Zymogen	Q04756	✅	HGFAC	3D-structure;Direct protein sequencing;Disulfide bond;EGF-like domain;Glycoprotein;Hydrolase;Kringle;Protease;Proteomics identification;Reference proteome;Repeat;Secreted;Serine protease;Signal;Zymogen
Coagulation factor V	74	tr	A0A7J8BD75	A0A7J8BD75;A0A7J8BDV9	HJG63_004730	5.40006	Calcium;Disulfide bond;Reference proteome;Secreted;Signal;Sulfation	P12259	✅	F5	3D-structure;Blood coagulation;Calcium;Copper;Disease variant;Disulfide bond;Glycoprotein;Hemostasis;Metal-binding;Phosphoprotein;Proteomics identification;Reference proteome;Repeat;Secreted;Signal;Sulfation;Thrombophilia;Zymogen
Joining chain of multimeric IgA and IgM (Immunoglobulin J chain)	75	tr	A0A7J8E875	A0A7J8E875	HJG63_006995	5.40004	Reference proteome;Signal	P01591	✅	JCHAIN	3D-structure;Direct protein sequencing;Disulfide bond;Glycoprotein;Proteomics identification;Pyrrolidone carboxylic acid;Reference proteome;Secreted;Signal
complement subcomponent C1r	76	tr	A0A7J8JAH2	A0A7J8JAH2;A0A7J8JAL5	HJG63_001808	5.37878	Calcium;Complement pathway;Disulfide bond;EGF-like domain;Glycoprotein;Hydrolase;Hydroxylation;Immunity;Innate immunity;Metal-binding;Phosphoprotein;Protease;Reference proteome;Repeat;Serine protease;Signal;Sushi	P00736	✅	C1R	3D-structure;Complement pathway;Direct protein sequencing;Disease variant;Disulfide bond;EGF-like domain;Ehlers-Danlos syndrome;Glycoprotein;Hydrolase;Hydroxylation;Immunity;Innate immunity;Phosphoprotein;Protease;Proteomics identification;Reference proteome;Repeat;Secreted;Serine protease;Signal;Sushi
Coagulation factor X	77	tr	A0A7J8DWK3	A0A7J8DWK3	HJG63_004718	5.36198	Blood coagulation;Calcium;Disulfide bond;EGF-like domain;Gamma-carboxyglutamic acid;Glycoprotein;Hemostasis;Hydrolase;Protease;Reference proteome;Secreted;Serine protease;Signal;Zymogen	P00742	✅	F10	3D-structure;Blood coagulation;Calcium;Cleavage on pair of basic residues;Direct protein sequencing;Disease variant;Disulfide bond;EGF-like domain;Gamma-carboxyglutamic acid;Glycoprotein;Hemostasis;Hydrolase;Hydroxylation;Protease;Proteomics identification;Reference proteome;Repeat;Secreted;Serine protease;Signal;Zymogen
Coagulation factor XII	78	tr	A0A7J8FGD2	A0A7J8FGD2	HJG63_004721	5.35456	Blood coagulation;Disulfide bond;EGF-like domain;Fibrinolysis;Glycoprotein;Hemostasis;Hydrolase;Kringle;Protease;Reference proteome;Repeat;Secreted;Serine protease;Signal;Zymogen	P00748	✅	F12	3D-structure;Blood coagulation;Direct protein sequencing;Disease variant;Disulfide bond;EGF-like domain;Fibrinolysis;Glycoprotein;Hemostasis;Hydrolase;Kringle;Protease;Proteomics identification;Reference proteome;Repeat;Secreted;Serine protease;Signal;Zymogen
Polyribonucleotide 5'-hydroxyl-kinase Clp1	79	tr	A0A7J8GWY0	A0A7J8GWY0;A0A7J8GY65	CLP1	5.35264	ATP-binding;Kinase;Magnesium;Manganese;mRNA processing;Nickel;Nucleotide-binding;Nucleus;Reference proteome;Transferase;tRNA processing	Q92989	✅	CLP1	3D-structure;Alternative splicing;ATP-binding;Disease variant;Kinase;Magnesium;Manganese;mRNA processing;Neurodegeneration;Nickel;Nucleotide-binding;Nucleus;Proteomics identification;Reference proteome;Transferase;tRNA processing
Alpha-2-glycoprotein 1, zinc-binding (Zinc-alpha-2-glycoprotein)	80	tr	A0A7J8EXP4	A0A7J8EXP4	HJG63_001292	5.33994	Glycoprotein;Reference proteome;Signal	P25311	✅	AZGP1	3D-structure;Direct protein sequencing;Disulfide bond;Glycoprotein;Proteomics identification;Pyrrolidone carboxylic acid;Reference proteome;Secreted;Signal
Tubulin tyrosine ligase like 12	81	tr	A0A7J8JPE7	A0A7J8JPE7;A0A7J8JQL0	HJG63_020074	5.32081	Ligase;Reference proteome	Q14166	✅	TTLL12	ATP-binding;Cytoplasm;Cytoskeleton;Immunity;Innate immunity;Nucleotide-binding;Nucleus;Proteomics identification;Reference proteome
Kininogen 1	82	tr	A0A7J8HQK6	A0A7J8HQK6	HJG63_007382	5.31769	Disulfide bond;Glycoprotein;Protease inhibitor;Reference proteome;Signal;Thiol protease inhibitor	P01042	✅	KNG1	3D-structure;Alternative splicing;Blood coagulation;Direct protein sequencing;Disease variant;Disulfide bond;Glycoprotein;Hemostasis;Hydroxylation;Inflammatory response;Phosphoprotein;Protease inhibitor;Proteomics identification;Pyrrolidone carboxylic acid;Reference proteome;Repeat;Secreted;Signal;Thiol protease inhibitor;Vasoactive;Vasodilator
Sushi domain-containing protein (C4b-binding protein alpha chain) / APOR	83	tr	A0A7J8B7S5	A0A7J8B7S5	HJG63_000853	5.31361	Disulfide bond;Reference proteome;Repeat;Secreted;Signal;Sushi	P04003	manual protein assignment after blasting between humans and all mammalian taxa	APOR	3D-structure;Complement pathway;Direct protein sequencing;Disulfide bond;Glycoprotein;Immunity;Innate immunity;Proteomics identification;Reference proteome;Repeat;Secreted;Signal;Sushi
Adiponectin, C1Q and collagen domain containing (Adiponectin)	84	tr	A0A7J8HL99	A0A7J8HL99	HJG63_000379	5.30881	Collagen;Reference proteome;Secreted;Signal	Q15848	✅	ADIPOQ	3D-structure;Collagen;Diabetes mellitus;Direct protein sequencing;Disease variant;Disulfide bond;Glycoprotein;Hormone;Hydroxylation;Obesity;Pharmaceutical;Proteomics identification;Reference proteome;Repeat;Secreted;Signal
Tetratricopeptide repeat domain 4	85	tr	A0A7J8KIZ6	A0A7J8KIZ6;A0A7J8KJ27;A0A7J8KJ30	HJG63_020057	5.29453	Reference proteome;Repeat;TPR repeat	O95801	✅	TTC4	3D-structure;Acetylation;Antiviral defense;Cytoplasm;Immunity;Innate immunity;Nucleus;Phosphoprotein;Proteomics identification;Reference proteome;Repeat;TPR repeat
Insulin like growth factor binding protein acid labile subunit (Insulin-like growth factor-binding protein complex acid labile subunit)	86	tr	A0A7J8EZK4	A0A7J8EZK4	HJG63_006625	5.29269	Cell adhesion;Cell junction;Cell membrane;Endoplasmic reticulum;Leucine-rich repeat;Membrane;Reference proteome;Repeat;Secreted;Signal	P35858	✅	IGFALS	3D-structure;Alternative splicing;Cell adhesion;Direct protein sequencing;Disease variant;Disulfide bond;Glycoprotein;Leucine-rich repeat;Proteomics identification;Reference proteome;Repeat;Secreted;Signal
Serpin family A member 10 (Protein Z-dependent protease inhibitor)	87	tr	A0A7J8IRQ7	A0A7J8IRQ7	HJG63_017393	5.28192	Reference proteome;Signal	Q9UK55	✅	SERPINA10	3D-structure;Blood coagulation;Direct protein sequencing;Glycoprotein;Hemostasis;Heparin-binding;Phosphoprotein;Protease inhibitor;Proteomics identification;Reference proteome;Secreted;Serine protease inhibitor;Signal
Solute carrier family 25 member 27 (Mitochondrial uncoupling protein 4)	88	tr	A0A7J8KGN1	A0A7J8KGN1;A0A7J8KGQ8;A0A7J8KGR4;A0A7J8KGR6;A0A7J8KGV4;A0A7J8KGW4;A0A7J8KGX1	HJG63_017763	5.24982	Membrane;Reference proteome;Transmembrane;Transport	O95847	✅	SLC25A27	Alternative splicing;Membrane;Mitochondrion;Mitochondrion inner membrane;Proteomics identification;Reference proteome;Repeat;Transmembrane;Transmembrane helix;Transport
Hyaluronan binding protein 2	89	tr	A0A7J8G8M8	A0A7J8G8M8;A0A7J8G8W2	HJG63_006098	5.24806	Disulfide bond;EGF-like domain;Glycoprotein;Hydrolase;Kringle;Protease;Reference proteome;Secreted;Serine protease;Signal	Q14520	✅	HABP2	Alternative splicing;Cleavage on pair of basic residues;Direct protein sequencing;Disulfide bond;EGF-like domain;Glycoprotein;Hydrolase;Kringle;Protease;Proteomics identification;Reference proteome;Repeat;Secreted;Serine protease;Signal
Serpin family A member 5 (Plasma serine protease inhibitor)	90	tr	A0A7J8IRH6	A0A7J8IRH6;A0A7J8IRQ1;A0A7J8ISM1;A0A7J8ITN2	HJG63_017398	5.24791	Reference proteome	P05154	✅	SERPINA5	3D-structure;Direct protein sequencing;Fertilization;Glycoprotein;Heparin-binding;Lipid transport;Protease inhibitor;Proteomics identification;Reference proteome;Secreted;Serine protease inhibitor;Signal;Transport
Biotinidase	91	tr	A0A7J8HNT1	A0A7J8HNT1	HJG63_001616	5.24723	Glycoprotein;Hydrolase;Reference proteome;Signal	P43251	✅	BTD	Alternative splicing;Direct protein sequencing;Disease variant;Glycoprotein;Hydrolase;Proteomics identification;Reference proteome;Secreted;Signal
CD5 molecule like (CD5 antigen-like)	92	tr	A0A7J8BBY9	A0A7J8BBY9	HJG63_002477	5.24689	Disulfide bond;Reference proteome;Signal	O43866	best match is a 72% hit to human CDL5	CD5L	Apoptosis;Cytoplasm;Direct protein sequencing;Disulfide bond;Glycoprotein;Immunity;Inflammatory response;Proteomics identification;Reference proteome;Repeat;Secreted;Signal
CD44 antigen	93	tr	A0A7J8GWH0	A0A7J8GWH0;A0A7J8GWP6;A0A7J8GWQ4;A0A7J8GWT9;A0A7J8GWW6;A0A7J8GX44;A0A7J8GX88;A0A7J8GY37	HJG63_002465	5.24094	Cell adhesion;Cell membrane;Cell projection;Disulfide bond;Glycoprotein;Membrane;Phosphoprotein;Proteoglycan;Receptor;Reference proteome;Secreted;Signal;Transmembrane;Transmembrane helix	P16070	✅	CD44	3D-structure;Alternative splicing;Blood group antigen;Cell adhesion;Cell membrane;Cell projection;Direct protein sequencing;Disulfide bond;Glycoprotein;Membrane;Phosphoprotein;Proteoglycan;Proteomics identification;Receptor;Reference proteome;Secreted;Signal;Transmembrane;Transmembrane helix
Angiotensin-converting enzyme	94	tr	A0A7J8G4Y9	A0A7J8G4Y9	HJG63_000187	5.23588	Calmodulin-binding;Carboxypeptidase;Cell membrane;Cytoplasm;Disulfide bond;Glycoprotein;Hydrolase;Membrane;Metal-binding;Metalloprotease;Protease;Reference proteome;Repeat;Secreted;Signal;Transmembrane;Transmembrane helix;Zinc	P12821	✅	ACE	3D-structure;Alternative promoter usage;Alternative splicing;Calmodulin-binding;Carboxypeptidase;Cell membrane;Cytoplasm;Direct protein sequencing;Disulfide bond;Glycoprotein;Hydrolase;Membrane;Metal-binding;Metalloprotease;Phosphoprotein;Protease;Proteomics identification;Reference proteome;Repeat;Secreted;Signal;Transmembrane;Transmembrane helix;Zinc
Extracellular matrix protein 1	95	tr	A0A7J8BDQ3	A0A7J8BDQ3	HJG63_004257	5.22447	Reference proteome;Secreted;Signal	Q16610	✅	ECM1	Alternative splicing;Angiogenesis;Biomineralization;Disease variant;Extracellular matrix;Glycoprotein;Mineral balance;Osteogenesis;Proteomics identification;Reference proteome;Repeat;Secreted;Signal
Mannan binding lectin serine peptidase 1 (Mannan-binding lectin serine protease 1)	96	tr	A0A7J8HTV0	A0A7J8HTV0	HJG63_013036	5.2133	Calcium;Disulfide bond;EGF-like domain;Glycoprotein;Hydrolase;Hydroxylation;Immunity;Innate immunity;Lectin;Metal-binding;Protease;Reference proteome;Repeat;Secreted;Serine protease;Signal;Sushi	P48740	✅	MASP1	3D-structure;Alternative splicing;Autocatalytic cleavage;Calcium;Complement activation lectin pathway;Direct protein sequencing;Disease variant;Disulfide bond;EGF-like domain;Glycoprotein;Hydrolase;Hydroxylation;Immunity;Innate immunity;Metal-binding;Protease;Proteomics identification;Reference proteome;Repeat;Secreted;Serine protease;Signal;Sushi
Interleukin 1 receptor accessory protein	97	tr	A0A7J8HQ30	A0A7J8HQ30;A0A7J8HQ97;A0A7J8HRD2	HJG63_006696	5.20763	Disulfide bond;Glycoprotein;Hydrolase;Immunoglobulin domain;Inflammatory response;Membrane;NAD;Receptor;Reference proteome;Signal;Transmembrane;Transmembrane helix	Q9NPH3	✅	IL1RAP	3D-structure;Alternative splicing;Cell membrane;Disulfide bond;Glycoprotein;Hydrolase;Immunity;Immunoglobulin domain;Inflammatory response;Innate immunity;Membrane;NAD;Phosphoprotein;Proteomics identification;Receptor;Reference proteome;Repeat;Secreted;Signal;Transmembrane;Transmembrane helix
Complement C2	98	tr	A0A7J8K6A7	A0A7J8K6A7	HJG63_002762	5.1946	Complement pathway;Disulfide bond;Glycoprotein;Hydrolase;Immunity;Innate immunity;Protease;Reference proteome;Repeat;Secreted;Serine protease;Signal;Sushi	P06681	✅	C2	3D-structure;Age-related macular degeneration;Alternative splicing;Complement pathway;Direct protein sequencing;Disease variant;Disulfide bond;Glycoprotein;Hydrolase;Immunity;Innate immunity;Metal-binding;Protease;Proteomics identification;Reference proteome;Repeat;Secreted;Serine protease;Signal;Sushi
Heat shock cognate 71 kDa protein	99	tr	A0A7J8H0K1	A0A7J8H0K1	HJG63_006479	5.1649	ATP-binding;mRNA processing;mRNA splicing;Nucleotide-binding;Reference proteome;Spliceosome;Stress response	P11142	✅	HSPA8	3D-structure;Acetylation;Alternative splicing;ATP-binding;Autophagy;Cell membrane;Chaperone;Cytoplasm;Direct protein sequencing;Host-virus interaction;Hydrolase;Isopeptide bond;Lysosome;Membrane;Methylation;mRNA processing;mRNA splicing;Nucleotide-binding;Nucleus;Phosphoprotein;Proteomics identification;Reference proteome;Repressor;Spliceosome;Stress response;Transcription;Transcription regulatio…
Lymphocyte cytosolic protein 1 (Plastin-2)	100	tr	A0A7J8DXF9	A0A7J8DXF9	HJG63_007551	5.15213	Actin-binding;Calcium;Metal-binding;Reference proteome;Repeat	P13796	✅	LCP1	3D-structure;Acetylation;Actin-binding;Alternative splicing;Calcium;Cell junction;Cell membrane;Cell projection;Chromosomal rearrangement;Cytoplasm;Cytoskeleton;Direct protein sequencing;Disease variant;Membrane;Metal-binding;Phosphoprotein;Proteomics identification;Reference proteome;Repeat
Coagulation factor XIII B chain	101	tr	A0A7J8B9B3	A0A7J8B9B3	HJG63_004723	5.13914	Disulfide bond;Reference proteome;Signal;Sushi	P05160	✅	F13B	Blood coagulation;Direct protein sequencing;Disease variant;Disulfide bond;Glycoprotein;Hemostasis;Proteomics identification;Reference proteome;Repeat;Secreted;Signal;Sushi
Attractin	102	tr	A0A7J8DEW0	A0A7J8DEW0;A0A7J8DEY5;A0A7J8DFC3	HJG63_001256	5.1375	Disulfide bond;EGF-like domain;Glycoprotein;Kelch repeat;Laminin EGF-like domain;Membrane;Reference proteome;Repeat;Transmembrane;Transmembrane helix	O75882	✅	ATRN	Alternative splicing;Cell membrane;Direct protein sequencing;Disulfide bond;EGF-like domain;Glycoprotein;Inflammatory response;Kelch repeat;Laminin EGF-like domain;Lectin;Membrane;Proteomics identification;Receptor;Reference proteome;Repeat;Secreted;Signal;Transmembrane;Transmembrane helix
von Willebrand factor	103	tr	A0A7J8JNT5	A0A7J8JNT5;A0A7J8JNV3	HJG63_020564	5.12883	Blood coagulation;Cell adhesion;Disulfide bond;Extracellular matrix;Glycoprotein;Hemostasis;Reference proteome;Repeat;Secreted;Signal	P04275	✅	VWF	3D-structure;Alternative splicing;Blood coagulation;Cell adhesion;Cleavage on pair of basic residues;Direct protein sequencing;Disease variant;Disulfide bond;Extracellular matrix;Glycoprotein;Hemostasis;Proteomics identification;Reference proteome;Repeat;Secreted;Signal;von Willebrand disease
Proteasome subunit alpha type (Proteasome subunit alpha type-7)	104	tr	A0A7J8DK76	A0A7J8DK76	HJG63_016041	5.12386	Cytoplasm;Nucleus;Proteasome;Reference proteome	O14818	✅	PSMA7	3D-structure;Acetylation;Alternative splicing;Cytoplasm;Direct protein sequencing;Glycoprotein;Host-virus interaction;Nucleus;Phosphoprotein;Proteasome;Proteomics identification;Reference proteome
Coagulation factor IX	105	tr	A0A7J8EJ89	A0A7J8EJ89	HJG63_004733	5.11147	Blood coagulation;Calcium;Disulfide bond;EGF-like domain;Gamma-carboxyglutamic acid;Glycoprotein;Hemostasis;Hydrolase;Hydroxylation;Magnesium;Phosphoprotein;Protease;Reference proteome;Secreted;Serine protease;Sulfation;Zymogen	P00740	✅	F9	3D-structure;Alternative splicing;Blood coagulation;Calcium;Cleavage on pair of basic residues;Direct protein sequencing;Disease variant;Disulfide bond;EGF-like domain;Gamma-carboxyglutamic acid;Glycoprotein;Hemophilia;Hemostasis;Hydrolase;Hydroxylation;Magnesium;Metal-binding;Pharmaceutical;Phosphoprotein;Protease;Proteomics identification;Reference proteome;Repeat;Secreted;Serine protease;Signa…
Complement C1r subcomponent like (Complement C1r subcomponent-like protein)	106	tr	A0A7J8JBQ6	A0A7J8JBQ6	HJG63_001809	5.08671	Disulfide bond;Hydrolase;Protease;Reference proteome;Serine protease;Signal;Sushi	Q9NZP8	✅	C1RL	Complement pathway;Disulfide bond;Glycoprotein;Hydrolase;Immunity;Innate immunity;Protease;Proteomics identification;Reference proteome;Secreted;Serine protease;Signal;Sushi
Complement factor D	107	tr	A0A7J8BPL4	A0A7J8BPL4;A0A7J8BQ81	HJG63_002763	5.08525	Disulfide bond;Hydrolase;Protease;Reference proteome;Secreted;Serine protease;Signal;Zymogen	P00746	✅	CFD	3D-structure;Complement alternate pathway;Direct protein sequencing;Disease variant;Disulfide bond;Hydrolase;Immunity;Innate immunity;Protease;Proteomics identification;Reference proteome;Secreted;Serine protease;Signal;Zymogen
Complement factor H related 2	108	tr	A0A7J8B9E5	A0A7J8B9E5	HJG63_002767	5.08518	Disulfide bond;Reference proteome;Signal;Sushi	P36980	✅	CFHR2	3D-structure;Alternative splicing;Direct protein sequencing;Disulfide bond;Glycoprotein;Proteomics identification;Reference proteome;Repeat;Secreted;Signal;Sushi
Carboxypeptidase N subunit 1 (Carboxypeptidase N catalytic chain)	109	tr	A0A7J8G7S7	A0A7J8G7S7	HJG63_003276	5.07998	Carboxypeptidase;Hydrolase;Protease;Reference proteome;Signal	P15169	✅	CPN1	3D-structure;Carboxypeptidase;Direct protein sequencing;Disease variant;Disulfide bond;Glycoprotein;Hydrolase;Metal-binding;Metalloprotease;Protease;Proteomics identification;Reference proteome;Secreted;Signal;Zinc
Interferon alpha and beta receptor subunit 1 (Interferon alpha/beta receptor 1)	110	tr	A0A7J8HQ33	A0A7J8HQ33	HJG63_006588	5.06703	Glycoprotein;Membrane;Phosphoprotein;Receptor;Reference proteome;Repeat;Signal;Transmembrane;Transmembrane helix	P17181	✅	IFNAR1	3D-structure;Alternative splicing;Cell membrane;Disease variant;Disulfide bond;Endosome;Glycoprotein;Isopeptide bond;Lipoprotein;Lysosome;Membrane;Palmitate;Phosphoprotein;Proteomics identification;Receptor;Reference proteome;Repeat;Signal;Transmembrane;Transmembrane helix;Ubl conjugation
Complement component 4 binding protein beta (C4b-binding protein beta chain)	111	tr	A0A7J8BCP1	A0A7J8BCP1	HJG63_001871	5.0581	Disulfide bond;Reference proteome;Signal;Sushi	P20851	✅	C4BPB	Alternative splicing;Complement pathway;Disulfide bond;Glycoprotein;Immunity;Innate immunity;Proteomics identification;Reference proteome;Repeat;Secreted;Signal;Sushi
Serpin family F member 1 (Alpha-2-antiplasmin)	112	tr	A0A7J8GGM0	A0A7J8GGM0	HJG63_017418	5.049	Reference proteome;Signal	P08697	✅	SERPINF2	Acute phase;Alternative splicing;Direct protein sequencing;Disease variant;Disulfide bond;Glycoprotein;Isopeptide bond;Protease inhibitor;Proteomics identification;Reference proteome;Secreted;Serine protease inhibitor;Signal;Sulfation
Mannan binding lectin serine peptidase 2 (Mannan-binding lectin serine protease 2)	113	tr	A0A7J8KC75	A0A7J8KC75	HJG63_013037	5.04871	Autocatalytic cleavage;Calcium;Disulfide bond;EGF-like domain;Glycoprotein;Hydrolase;Hydroxylation;Immunity;Innate immunity;Lectin;Metal-binding;Phosphoprotein;Protease;Reference proteome;Repeat;Serine protease;Signal;Sushi	O00187	✅	MASP2	3D-structure;Alternative splicing;Autocatalytic cleavage;Calcium;Complement pathway;Direct protein sequencing;Disease variant;Disulfide bond;EGF-like domain;Hydrolase;Hydroxylation;Immunity;Innate immunity;Metal-binding;Protease;Proteomics identification;Reference proteome;Repeat;Secreted;Serine protease;Signal;Sushi
Uncharacterized protein (Zinc finger protein 446) / USP54	114	tr	A0A7J8GAD8	A0A7J8GAD8	HJG63_011561	5.0457	Reference proteome	Q9NWS9 / Q70EL1	manual protein assignment	ZNF446	NA
Apolipoprotein E	115	tr	A0A7J8CDP3	A0A7J8CDP3;A0A7J8CDP9;A0A7J8CDQ1	HJG63_000844	5.02511	Chylomicron;Coiled coil;Endosome;Extracellular matrix;HDL;Heparin-binding;Lipid-binding;Lipoprotein;Reference proteome;Repeat;Secreted;Signal;VLDL	P02649	✅	APOE	3D-structure;Alzheimer disease;Amyloidosis;Cholesterol metabolism;Chylomicron;Direct protein sequencing;Disease variant;Endosome;Extracellular matrix;Glycation;Glycoprotein;HDL;Heparin-binding;Host-virus interaction;Hyperlipidemia;Lipid metabolism;Lipid transport;Lipid-binding;Neurodegeneration;Oxidation;Phosphoprotein;Proteomics identification;Reference proteome;Repeat;Secreted;Signal;Steroid me…
Alpha-mannosidase (Alpha-mannosidase 2)	116	tr	A0A7J8F107	A0A7J8F107;A0A7J8F172;A0A7J8F279	HJG63_012927	5.02387	Glycosidase;Hydrolase;Metal-binding;Reference proteome;Zinc	Q16706	✅	MAN2A1	Disulfide bond;Glycoprotein;Glycosidase;Golgi apparatus;Hydrolase;Membrane;Metal-binding;Phosphoprotein;Proteomics identification;Reference proteome;Signal-anchor;Transmembrane;Transmembrane helix;Zinc
Coagulation factor XIII A chain	117	tr	A0A7J8K846	A0A7J8K846	HJG63_004722	5.02116	Calcium;Metal-binding;Reference proteome	P00488	✅	F13A1	3D-structure;Acetylation;Acyltransferase;Blood coagulation;Calcium;Cytoplasm;Direct protein sequencing;Disease variant;Glycoprotein;Hemostasis;Metal-binding;Proteomics identification;Reference proteome;Secreted;Transferase;Zymogen
Cysteine rich secretory protein 3 (Cysteine-rich secretory protein 2)	118	tr	A0A7J8K6K7	A0A7J8K6K7	HJG63_003348	5.01466	Disulfide bond;Reference proteome;Secreted;Signal	P16562	✅	CRISP2	3D-structure;Alternative splicing;Disulfide bond;Proteomics identification;Reference proteome;Secreted;Signal
Synaptojanin-2	119	tr	A0A7J8KHU0	A0A7J8KHU0	HJG63_018779	4.9824	Lipid metabolism;Reference proteome;RNA-binding	O15056	previously called phosphoinositide 5-phosphatas in bat	SYNJ2	3D-structure;Alternative splicing;Cell membrane;Cell projection;Cytoplasm;Cytoskeleton;Hydrolase;Lipid metabolism;Membrane;Phosphoprotein;Proteomics identification;Reference proteome;RNA-binding;Synapse
Insulin like growth factor binding protein 6	120	tr	A0A7J8JFN8	A0A7J8JFN8;A0A7J8JG08	HJG63_006631	4.97744	Disulfide bond;Growth factor binding;Reference proteome;Secreted;Signal	P24592	✅	IGFBP6	3D-structure;Direct protein sequencing;Disulfide bond;Glycoprotein;Growth factor binding;Proteomics identification;Reference proteome;Secreted;Signal
Phosphatidylinositol-glycan-specific phospholipase D	121	tr	A0A7J8BEN2	A0A7J8BEN2	HJG63_005828	4.9579	Glycoprotein;Hydrolase;Reference proteome;Repeat;Secreted;Signal	P80108	✅	GPLD1	Alternative splicing;Direct protein sequencing;Glycoprotein;Hydrolase;Lipid metabolism;Proteomics identification;Reference proteome;Repeat;Secreted;Signal
Bleomycin hydrolase	122	tr	A0A7J8G5E6	A0A7J8G5E6	HJG63_001495	4.94876	Cytoplasm;Hydrolase;Protease;Reference proteome;Thiol protease	Q13867	✅	BLMH	3D-structure;Acetylation;Cytoplasm;Direct protein sequencing;Hydrolase;Protease;Proteomics identification;Reference proteome;Thiol protease
Complement C1q subcomponent subunit A	123	tr	A0A7J8K5K5	A0A7J8K5K5	HJG63_001791	4.92287	Collagen;Complement pathway;Disulfide bond;Hydroxylation;Immunity;Innate immunity;Reference proteome;Secreted;Signal	P02745	✅	C1QA	3D-structure;Collagen;Complement pathway;Direct protein sequencing;Disulfide bond;Glycoprotein;Host-virus interaction;Hydroxylation;Immunity;Innate immunity;Proteomics identification;Reference proteome;Repeat;Secreted;Signal
Vascular cell adhesion molecule 1	124	tr	A0A7J8BHL3	A0A7J8BHL3	HJG63_020449	4.92091	Cell adhesion;Cell membrane;Disulfide bond;Glycoprotein;Immunoglobulin domain;Membrane;Reference proteome;Signal;Transmembrane;Transmembrane helix	P19320	✅	VCAM1	3D-structure;Alternative splicing;Cell adhesion;Cell membrane;Direct protein sequencing;Disulfide bond;Glycoprotein;Immunoglobulin domain;Membrane;Proteomics identification;Reference proteome;Repeat;Secreted;Signal;Transmembrane;Transmembrane helix;Ubl conjugation
Peroxiredoxin-2	125	tr	A0A7J8BUG3	A0A7J8BUG3	HJG63_015842	4.91707	Antioxidant;Oxidoreductase;Peroxidase;Phosphoprotein;Redox-active center;Reference proteome	P32119	✅	PRDX2	3D-structure;Acetylation;Alternative splicing;Antioxidant;Cytoplasm;Direct protein sequencing;Disulfide bond;Oxidoreductase;Peroxidase;Phosphoprotein;Proteomics identification;Redox-active center;Reference proteome
Apolipoprotein C-III	126	tr	A0A7J8GUZ1	A0A7J8GUZ1	HJG63_000841	4.91503	Chylomicron;Lipid degradation;Lipid metabolism;Lipid transport;Lipoprotein;Reference proteome;Secreted;Signal;Transport;VLDL	P02656	✅	APOC3	3D-structure;Chylomicron;Direct protein sequencing;Disease variant;Glycoprotein;Lipid degradation;Lipid metabolism;Lipid transport;Proteomics identification;Reference proteome;Secreted;Sialic acid;Signal;Transport;VLDL
Tubulin beta chain;Tubulin beta chain;Tubulin beta-5 chain	127	tr;tr;sp	A0A7J8KJ46	A0A7J8KJ46;A0A7J8KJ51;Cont_Q2KJD0	HJG63_020100;HJG63_020100;TUBB5	4.90933	Cytoplasm;Cytoskeleton;GTP-binding;Isopeptide bond;Microtubule;Nucleotide-binding;Reference proteome	P07437	✅	TUBB	3D-structure;Acetylation;Cytoplasm;Cytoskeleton;Direct protein sequencing;Disease variant;GTP-binding;Isopeptide bond;Magnesium;Metal-binding;Methylation;Microtubule;Nucleotide-binding;Phosphoprotein;Proteomics identification;Reference proteome;Ubl conjugation
Tubulin alpha chain;Tubulin alpha-4A chain	128	tr;sp	A0A7J8JNJ1	A0A7J8JNJ1;Cont_P81948	HJG63_020092;TUBA4A	4.90341	Acetylation;Cytoplasm;Cytoskeleton;GTP-binding;Hydrolase;Magnesium;Microtubule;Nucleotide-binding;Reference proteome	P68366	✅	TUBA4A	Acetylation;Alternative splicing;Amyotrophic lateral sclerosis;Cytoplasm;Cytoskeleton;Direct protein sequencing;GTP-binding;Hydrolase;Magnesium;Metal-binding;Methylation;Microtubule;Neurodegeneration;Nitration;Nucleotide-binding;Phosphoprotein;Proteomics identification;Reference proteome
Serpin B10	129	tr	A0A7J8DL56	A0A7J8DL56	HJG63_017402	4.90155	Cytoplasm;Nucleus;Protease inhibitor;Reference proteome;Serine protease inhibitor	P48595	✅	SERPINB10	Cytoplasm;Disulfide bond;Nucleus;Protease inhibitor;Proteomics identification;Reference proteome;Serine protease inhibitor
CutA divalent cation tolerance-like protein (Protein CutA)	130	tr	A0A7J8K6P7	A0A7J8K6P7;A0A7J8K6P8;A0A7J8K6Q7;A0A7J8K6S2	HJG63_003514	4.87952	Reference proteome;Signal	O60888	✅	CUTA	3D-structure;Alternative splicing;Direct protein sequencing;Glycoprotein;Proteomics identification;Reference proteome;Signal
Vitamin K-dependent protein C	131	tr	A0A7J8JL51	A0A7J8JL51	HJG63_015920	4.87634	Blood coagulation;Calcium;Cleavage on pair of basic residues;Disulfide bond;EGF-like domain;Endoplasmic reticulum;Gamma-carboxyglutamic acid;Glycoprotein;Golgi apparatus;Hemostasis;Hydrolase;Protease;Reference proteome;Secreted;Serine protease;Signal;Zymogen	P04070	✅	PROC	3D-structure;Alternative splicing;Blood coagulation;Calcium;Cleavage on pair of basic residues;Direct protein sequencing;Disease variant;Disulfide bond;EGF-like domain;Endoplasmic reticulum;Gamma-carboxyglutamic acid;Glycoprotein;Golgi apparatus;Hemostasis;Hydrolase;Hydroxylation;Phosphoprotein;Protease;Proteomics identification;Reference proteome;Repeat;Secreted;Serine protease;Signal;Thrombophi…
Platelet-activating factor acetylhydrolase	132	tr	A0A7J8KEK8	A0A7J8KEK8;A0A7J8KEN9	HJG63_015413	4.85823	Glycoprotein;Hydrolase;Lipid degradation;Lipid metabolism;Phospholipid degradation;Phospholipid metabolism;Reference proteome;Secreted;Signal	Q13093	✅	PLA2G7	3D-structure;Asthma;Direct protein sequencing;Disease variant;Glycoprotein;HDL;Hydrolase;LDL;Lipid degradation;Lipid metabolism;Phospholipid degradation;Phospholipid metabolism;Proteomics identification;Reference proteome;Secreted;Signal
Vinculin	133	tr	A0A7J8GIB4	A0A7J8GIB4;A0A7J8GIM9	HJG63_020451	4.85602	Actin-binding;Cell adhesion;Cell junction;Cell membrane;Coiled coil;Cytoplasm;Cytoskeleton;Membrane;Reference proteome;Repeat	P18206	✅	VCL	3D-structure;Acetylation;Actin-binding;Alternative splicing;Cardiomyopathy;Cell adhesion;Cell junction;Cell membrane;Cell projection;Cytoplasm;Cytoskeleton;Direct protein sequencing;Disease variant;Lipoprotein;Membrane;Palmitate;Phosphoprotein;Proteomics identification;Reference proteome;Repeat
Complement factor H	134	tr	A0A7J8B9I4	A0A7J8B9I4	HJG63_002766	4.84935	Disulfide bond;Reference proteome;Signal;Sushi	P08603	✅	CFH	3D-structure;Age-related macular degeneration;Alternative splicing;Complement alternate pathway;Direct protein sequencing;Disease variant;Disulfide bond;Glycoprotein;Hemolytic uremic syndrome;Host-virus interaction;Immunity;Innate immunity;Proteomics identification;Reference proteome;Repeat;Secreted;Signal;Sulfation;Sushi
Neuregulin 3 (Pro-neuregulin-3, membrane-bound isoform)	135	tr	A0A7J8GCQ7	A0A7J8GCQ7;A0A7J8GD66;A0A7J8GD89;A0A7J8GDH2	HJG63_014375	4.84532	Disulfide bond;EGF-like domain;Growth factor;Membrane;Reference proteome;Secreted;Transmembrane;Transmembrane helix	P56975	✅	NRG3	Alternative splicing;Cell membrane;Disulfide bond;EGF-like domain;Glycoprotein;Growth factor;Membrane;Proteomics identification;Reference proteome;Secreted;Transmembrane;Transmembrane helix
Lumican	136	tr	A0A7J8JH84	A0A7J8JH84	HJG63_012805	4.8432	Extracellular matrix;Glycoprotein;Leucine-rich repeat;Proteoglycan;Reference proteome;Repeat;Secreted;Signal;Sulfation	P51884	✅	LUM	Direct protein sequencing;Disulfide bond;Extracellular matrix;Glycoprotein;Leucine-rich repeat;Phosphoprotein;Proteoglycan;Proteomics identification;Pyrrolidone carboxylic acid;Reference proteome;Repeat;Secreted;Signal;Sulfation
Proteasome subunit alpha type (Proteasome subunit alpha type-6)	137	tr	A0A7J8IQZ0	A0A7J8IQZ0	HJG63_016040	4.83788	Cytoplasm;Nucleus;Proteasome;Reference proteome	P60900	✅	PSMA6	3D-structure;Acetylation;Alternative splicing;Cytoplasm;Direct protein sequencing;Glycoprotein;Nucleus;Phosphoprotein;Proteasome;Proteomics identification;Reference proteome
Glycoprotein Ib platelet subunit alpha (Platelet glycoprotein Ib alpha chain)	138	tr	A0A7J8G8N3	A0A7J8G8N3	HJG63_005789	4.83302	Leucine-rich repeat;Membrane;Reference proteome;Repeat;Signal;Transmembrane;Transmembrane helix	P07359	✅	GP1BA	3D-structure;Bernard Soulier syndrome;Blood coagulation;Cell adhesion;Direct protein sequencing;Disease variant;Disulfide bond;Glycoprotein;Hemostasis;Leucine-rich repeat;Membrane;Phosphoprotein;Proteomics identification;Reference proteome;Repeat;Signal;Sulfation;Transmembrane;Transmembrane helix;von Willebrand disease
Serotransferrin	139	tr	A0A7J8HVU5	A0A7J8HVU5	HJG63_019137	4.82489	Disulfide bond;Ion transport;Iron;Iron transport;Metal-binding;Methylation;Phosphoprotein;Reference proteome;Repeat;Secreted;Signal;Transport	P02787	✅	TF	3D-structure;Direct protein sequencing;Disease variant;Disulfide bond;Glycoprotein;Ion transport;Iron;Iron transport;Metal-binding;Methylation;Phosphoprotein;Proteomics identification;Reference proteome;Repeat;Secreted;Signal;Transport
Collectin subfamily member 10	140	tr	A0A7J8C188	A0A7J8C188	HJG63_003177	4.82145	Calcium;Collagen;Disulfide bond;Glycoprotein;Lectin;Reference proteome;Secreted;Signal	Q9Y6Z7	✅	COLEC10	Calcium;Collagen;Cytoplasm;Disease variant;Disulfide bond;Glycoprotein;Golgi apparatus;Lectin;Mannose-binding;Proteomics identification;Reference proteome;Secreted;Signal
Phosphatidylcholine-sterol acyltransferase (Collectin-10)	141	tr	A0A7J8CHE0	A0A7J8CHE0	HJG63_007529	4.80546	Acyltransferase;Cholesterol metabolism;Disulfide bond;Glycoprotein;Lipid metabolism;Reference proteome;Secreted;Signal;Steroid metabolism;Sterol metabolism;Transferase	P04180	✅	LCAT	3D-structure;Acyltransferase;Cholesterol metabolism;Corneal dystrophy;Direct protein sequencing;Disease variant;Disulfide bond;Glycoprotein;Hydrolase;Lipid metabolism;Proteomics identification;Reference proteome;Secreted;Signal;Steroid metabolism;Sterol metabolism;Transferase
Fibrinogen alpha chain	142	tr	A0A7J8BRD5	A0A7J8BRD5	HJG63_005100	4.79639	Blood coagulation;Coiled coil;Disulfide bond;Hemostasis;Reference proteome;Secreted;Signal	P02671	✅	FGA	3D-structure;Adaptive immunity;Alternative splicing;Amyloid;Amyloidosis;Blood coagulation;Calcium;Coiled coil;Direct protein sequencing;Disease variant;Disulfide bond;Glycoprotein;Hemostasis;Hydroxylation;Immunity;Innate immunity;Isopeptide bond;Metal-binding;Phosphoprotein;Proteomics identification;Reference proteome;Secreted;Signal
Serine/threonine-protein phosphatase(Protein phosphatase 3 catalytic subunit alpha)	143	tr	A0A7J8E9N6	A0A7J8E9N6;A0A7J8E9U7;A0A7J8E9Z8;A0A7J8EA67	HJG63_015792	4.78513	Calmodulin-binding;Hydrolase;Iron;Metal-binding;Protein phosphatase;Reference proteome	Q08209	✅	PPP3CA	3D-structure;Acetylation;Alternative splicing;Calmodulin-binding;Cell membrane;Cell projection;Craniosynostosis;Cytoplasm;Disease variant;Dwarfism;Epilepsy;Hydrolase;Intellectual disability;Iron;Membrane;Metal-binding;Nitration;Phosphoprotein;Protein phosphatase;Proteomics identification;Reference proteome;Synapse;Zinc
Fermitin family member 3 (Fermitin family homolog 3)	144	tr	A0A7J8GYX5	A0A7J8GYX5	HJG63_005089	4.76875	Cell adhesion;Reference proteome	Q86UX7	✅	FERMT3	3D-structure;Alternative splicing;Cell adhesion;Cell junction;Cell projection;Direct protein sequencing;Disease variant;Phosphoprotein;Proteomics identification;Reference proteome
Importin subunit beta-1	145	tr	A0A7J8GAI9	A0A7J8GAI9	HJG63_007394	4.76329	Protein transport;Reference proteome;Transport	Q14974	✅	KPNB1	3D-structure;Acetylation;ADP-ribosylation;Alternative splicing;Cytoplasm;Direct protein sequencing;Host-virus interaction;Nucleus;Phosphoprotein;Protein transport;Proteomics identification;Reference proteome;Repeat;Transport
Cystatin E/M (Cystatin-M)	146	tr	A0A7J8GXL1	A0A7J8GXL1	HJG63_003433	4.74733	Disulfide bond;Protease inhibitor;Reference proteome;Secreted;Signal;Thiol protease inhibitor	Q15828	✅	CST6	3D-structure;Disease variant;Disulfide bond;Ectodermal dysplasia;Glycoprotein;Protease inhibitor;Proteomics identification;Reference proteome;Secreted;Signal;Thiol protease inhibitor
Ribitol-5-phosphate transferase	147	tr	A0A7J8IJI0	A0A7J8IJI0	HJG63_005185	4.74031	Reference proteome	O75072	✅	FKTN	Alternative splicing;Cardiomyopathy;Congenital muscular dystrophy;Cytoplasm;Disease variant;Dystroglycanopathy;Glycoprotein;Golgi apparatus;Limb-girdle muscular dystrophy;Lissencephaly;Membrane;Nucleus;Proteomics identification;Reference proteome;Signal-anchor;Transferase;Transmembrane;Transmembrane helix
Coronin (Coronin-1B)	148	tr	A0A7J8GXU2	A0A7J8GXU2;A0A7J8GYG7;A0A7J8GYP5	HJG63_003224	4.73145	Actin-binding;Coiled coil;Cytoplasm;Cytoskeleton;Reference proteome;Repeat;WD repeat	Q9BR76	✅	CORO1B	Actin-binding;Coiled coil;Cytoplasm;Cytoskeleton;Phosphoprotein;Proteomics identification;Reference proteome;Repeat;WD repeat
Transferrin receptor protein 1	149	tr	A0A7J8HVV6	A0A7J8HVV6;A0A7J8HXB1	HJG63_019143	4.70732	Cell membrane;Endocytosis;Glycoprotein;Lipoprotein;Membrane;Palmitate;Phosphoprotein;Receptor;Reference proteome;Signal-anchor;Transmembrane;Transmembrane helix	P02786	✅	TFRC	3D-structure;Cell membrane;Direct protein sequencing;Disease variant;Disulfide bond;Endocytosis;Glycoprotein;Host cell receptor for virus entry;Host-virus interaction;Lipoprotein;Membrane;Palmitate;Phosphoprotein;Proteomics identification;Receptor;Reference proteome;Secreted;Signal-anchor;Transducer;Transmembrane;Transmembrane helix
Alpha hemoglobin stabilizing protein	150	tr	A0A7J8EVV9	A0A7J8EVV9	HJG63_000476	4.67887	Coiled coil;Reference proteome	Q9NZD4	✅	AHSP	3D-structure;Chaperone;Cytoplasm;Proteomics identification;Reference proteome
Hepatocyte growth factor-like protein	151	tr	A0A7J8HSC2	A0A7J8HSC2	HJG63_013639	4.67858	Disulfide bond;Kringle;Reference proteome;Serine protease homolog;Signal	P26927	previously called Macrophage stimulating 1 in bat	MST1	3D-structure;Direct protein sequencing;Disulfide bond;Glycoprotein;Kringle;Proteomics identification;Reference proteome;Repeat;Secreted;Serine protease homolog;Signal
Proteasome subunit beta;Proteasome subunit beta;Proteasome subunit beta;Proteasome 20S subunit beta 3;Proteasome 20S subunit beta 3 (Proteasome subunit beta type-3)	152	tr	A0A7J8GE07	A0A7J8GE07;A0A7J8GE24;A0A7J8GEH1;A0A7J8GEI6;A0A7J8GEQ1	HJG63_016047	4.67378	Cytoplasm;Nucleus;Proteasome;Reference proteome	P49720	✅	PSMB3	3D-structure;Acetylation;Cytoplasm;Direct protein sequencing;Host-virus interaction;Nucleus;Proteasome;Proteomics identification;Reference proteome
Ubiquitin-ribosomal protein eL40 fusion protein;Ubiquitin-ribosomal protein eL40 fusion protein;Ribosomal protein S27a;Ubiquitin-ribosomal protein eS31 fusion protein;Ubiquitin B;Ubiquitin C	153	tr	A0A7J8BWE1	A0A7J8BWE1;A0A7J8BWZ2;A0A7J8FM94;A0A7J8FNF1;A0A7J8GJ91;A0A7J8H8F9	HJG63_020168;HJG63_020168;HJG63_016963;HJG63_016963;HJG63_020181;HJG63_020182	4.67179	ADP-ribosylation;Cytoplasm;Isopeptide bond;Methylation;Nucleus;Reference proteome;Ribonucleoprotein;Ribosomal protein;Ubl conjugation	A0A7J8GAC0	✅	UBA52	3D-structure;ADP-ribosylation;Cytoplasm;Direct protein sequencing;Isopeptide bond;Methylation;Nucleus;Phosphoprotein;Proteomics identification;Reference proteome;Ribonucleoprotein;Ribosomal protein;Ubl conjugation
Alpha-mannosidase (Lysosomal alpha-mannosidase)	154	tr	A0A7J8BS66	A0A7J8BS66	HJG63_009585	4.66213	Disulfide bond;Glycoprotein;Glycosidase;Hydrolase;Lysosome;Metal-binding;Reference proteome;Signal;Zinc	O00754	✅	MAN2B1	Alternative splicing;Direct protein sequencing;Disease variant;Disulfide bond;Glycoprotein;Glycosidase;Hydrolase;Lysosome;Metal-binding;Proteomics identification;Reference proteome;Signal;Zinc;Zymogen
Fibrinogen gamma chain	155	tr	A0A7J8BRE6	A0A7J8BRE6;A0A7J8BRU1	HJG63_005139	4.65999	Blood coagulation;Coiled coil;Disulfide bond;Hemostasis;Reference proteome;Secreted;Signal	P02679	✅	FGG	3D-structure;Alternative splicing;Blood coagulation;Calcium;Coiled coil;Direct protein sequencing;Disease variant;Disulfide bond;Glycoprotein;Hemostasis;Isopeptide bond;Metal-binding;Phosphoprotein;Proteomics identification;Reference proteome;Secreted;Signal;Sulfation
Tubulin beta chain (Tubulin beta-1 chain)	156	tr	A0A7J8DLQ0	A0A7J8DLQ0	HJG63_020095	4.64316	Cytoplasm;Cytoskeleton;GTP-binding;Isopeptide bond;Microtubule;Nucleotide-binding;Reference proteome	Q9H4B7	✅	TUBB1	Cytoplasm;Cytoskeleton;Direct protein sequencing;Disease variant;GTP-binding;Isopeptide bond;Magnesium;Metal-binding;Microtubule;Nucleotide-binding;Phosphoprotein;Proteomics identification;Reference proteome
Insulin-like growth factor-binding protein 3	157	tr	A0A7J8D5X4	A0A7J8D5X4;A0A7J8D622;A0A7J8D6I5	HJG63_006628	4.63523	Apoptosis;Disulfide bond;Growth factor binding;Reference proteome;Secreted;Signal	P17936	✅	IGFBP3	3D-structure;Alternative splicing;Apoptosis;Direct protein sequencing;Disulfide bond;Glycoprotein;Growth factor binding;Nucleus;Phosphoprotein;Proteomics identification;Reference proteome;Secreted;Signal
Profilin (Profilin-1)	158	tr	A0A7J8GDS5	A0A7J8GDS5	HJG63_015177	4.61804	Acetylation;Actin-binding;Cytoplasm;Cytoskeleton;Reference proteome	P07737	✅	PFN1	3D-structure;Acetylation;Actin-binding;Amyotrophic lateral sclerosis;Cytoplasm;Cytoskeleton;Direct protein sequencing;Disease variant;Isopeptide bond;Neurodegeneration;Phosphoprotein;Proteomics identification;Reference proteome;Ubl conjugation
Carboxypeptidase B2	159	tr	A0A7J8DWC7	A0A7J8DWC7	HJG63_003261	4.60986	Carboxypeptidase;Disulfide bond;Hydrolase;Metal-binding;Metalloprotease;Protease;Reference proteome;Signal;Zinc	Q96IY4	✅	CPB2	3D-structure;Alternative splicing;Blood coagulation;Carboxypeptidase;Direct protein sequencing;Disulfide bond;Fibrinolysis;Glycoprotein;Hemostasis;Hydrolase;Metal-binding;Metalloprotease;Protease;Proteomics identification;Reference proteome;Secreted;Signal;Zinc;Zymogen
Proteasome subunit beta type-5;Proteasome subunit beta	160	tr	A0A7J8IQ95	A0A7J8IQ95;A0A7J8IQC5	HJG63_016049	4.60342	Hydrolase;Protease;Proteasome;Reference proteome;Threonine protease;Zymogen	P28074	✅	PSMB5	3D-structure;Alternative splicing;Cytoplasm;Direct protein sequencing;Host-virus interaction;Hydrolase;Nucleus;Protease;Proteasome;Proteomics identification;Reference proteome;Threonine protease;Zymogen
small monomeric GTPase (Ras-related protein Rap-1b)	161	tr	A0A7J8JLR9	A0A7J8JLR9	HJG63_016384	4.59235	Cell membrane;GTP-binding;Lipoprotein;Membrane;Nucleotide-binding;Prenylation;Reference proteome	P61224	✅	RAP1B	3D-structure;ADP-ribosylation;Alternative splicing;Cell junction;Cell membrane;Cytoplasm;Direct protein sequencing;Disease variant;GTP-binding;Hydrolase;Lipoprotein;Membrane;Methylation;Nucleotide-binding;Phosphoprotein;Prenylation;Proteomics identification;Reference proteome
SMB domain-containing protein (Proteoglycan 4)	162	tr	A0A7J8BG53	A0A7J8BG53;A0A7J8BG58	HJG63_015859	4.5913	Disulfide bond;Glycoprotein;Reference proteome;Repeat;Secreted;Signal	Q92954	✅	PRG4	Alternative splicing;Disulfide bond;Glycoprotein;Proteoglycan;Proteomics identification;Reference proteome;Repeat;Secreted;Signal
Acid sphingomyelinase-like phosphodiesterase (Cyclic GMP-AMP phosphodiesterase SMPDL3A)	163	tr	A0A7J8KH56	A0A7J8KH56	HJG63_018124	4.58661	Glycoprotein;Hydrolase;Metal-binding;Reference proteome;Secreted;Signal;Zinc	Q92484	✅	SMPDL3A	3D-structure;Alternative splicing;Disulfide bond;Glycoprotein;Hydrolase;Metal-binding;Proteomics identification;Reference proteome;Secreted;Signal;Zinc
Retinol-binding protein (Retinol-binding protein 4)	164	tr	A0A7J8GEZ5	A0A7J8GEZ5	HJG63_016509	4.58364	Disulfide bond;Reference proteome;Retinol-binding;Secreted;Signal;Transport;Vitamin A	P02753	✅	RBP4	3D-structure;Direct protein sequencing;Disease variant;Disulfide bond;Methylation;Microphthalmia;Proteomics identification;Reference proteome;Retinol-binding;Secreted;Sensory transduction;Signal;Transport;Vision;Vitamin A
C-C motif chemokine ligand 16	165	tr	A0A7J8G4X6	A0A7J8G4X6;A0A7J8G667	HJG63_002333	4.56967	Cytokine;Reference proteome;Signal	O15467	✅	CCL16	3D-structure;Chemotaxis;Cytokine;Direct protein sequencing;Disulfide bond;Inflammatory response;Proteomics identification;Reference proteome;Secreted;Signal
Aldehyde dehydrogenase 1 family member L2 (Mitochondrial 10-formyltetrahydrofolate dehydrogenase)	166	tr	A0A7J8J9X0	A0A7J8J9X0;A0A7J8JAQ4	HJG63_000565	4.56798	Oxidoreductase;Phosphopantetheine;Phosphoprotein;Reference proteome	Q3SY69	✅	ALDH1L2	Acetylation;Alternative splicing;Mitochondrion;NADP;One-carbon metabolism;Oxidoreductase;Phosphopantetheine;Phosphoprotein;Proteomics identification;Reference proteome;Transit peptide
Apolipoprotein A-I	167	tr	A0A7J8GVL5	A0A7J8GVL5;A0A7J8GVQ1;A0A7J8GWG9	HJG63_000828	4.56612	Cholesterol metabolism;HDL;Lipid metabolism;Lipid transport;Lipoprotein;Oxidation;Palmitate;Reference proteome;Secreted;Signal;Steroid metabolism;Sterol metabolism;Transport	P02647	✅	APOA1	3D-structure;Amyloid;Amyloidosis;Atherosclerosis;Cholesterol metabolism;Direct protein sequencing;Disease variant;Glycation;Glycoprotein;HDL;Lipid metabolism;Lipid transport;Lipoprotein;Neuropathy;Oxidation;Palmitate;Phosphoprotein;Proteomics identification;Reference proteome;Repeat;Secreted;Signal;Steroid metabolism;Sterol metabolism;Transport
Galectin-3-binding protein	168	tr	A0A7J8G9G3	A0A7J8G9G3	HJG63_007594	4.56055	Cell adhesion;Disulfide bond;Extracellular matrix;Reference proteome;Secreted;Signal	Q08380	✅	LGALS3BP	3D-structure;Cell adhesion;Direct protein sequencing;Disulfide bond;Extracellular matrix;Glycoprotein;Proteomics identification;Reference proteome;Secreted;Signal
Triggering receptor expressed on myeloid cells like 1 (Trem-like transcript 1 protein)	169	tr	A0A7J8KIY8	A0A7J8KIY8;A0A7J8KJ40	HJG63_019827	4.54734	Membrane;Receptor;Reference proteome;Signal;Transmembrane;Transmembrane helix	Q86YW5	✅	TREML1	3D-structure;Alternative splicing;Cell membrane;Cytoplasm;Disulfide bond;Immunoglobulin domain;Lipoprotein;Membrane;Palmitate;Phosphoprotein;Proteomics identification;Receptor;Reference proteome;Signal;Transmembrane;Transmembrane helix
Thrombospondin 4	170	tr	A0A7J8F5T9	A0A7J8F5T9	HJG63_019181	4.53676	Calcium;Cell adhesion;Disulfide bond;EGF-like domain;Endoplasmic reticulum;Extracellular matrix;Glycoprotein;Growth factor;Mitogen;Reference proteome;Repeat;Sarcoplasmic reticulum;Secreted;Signal;Unfolded protein response	P35443	✅	THBS4	Calcium;Cell adhesion;Disulfide bond;EGF-like domain;Endoplasmic reticulum;Extracellular matrix;Glycoprotein;Growth factor;Mitogen;Proteomics identification;Reference proteome;Repeat;Sarcoplasmic reticulum;Secreted;Signal;Tissue remodeling;Unfolded protein response
Resistin	171	tr	A0A7J8BU61	A0A7J8BU61	HJG63_016584	4.52833	Hormone;Reference proteome;Secreted;Signal	Q9HD89	✅	RETN	Alternative splicing;Diabetes mellitus;Disulfide bond;Hormone;Obesity;Proteomics identification;Reference proteome;Secreted;Signal
Mannose-binding protein C	172	tr	A0A7J8GD52	A0A7J8GD52	HJG63_013066	4.52301	Calcium;Coiled coil;Collagen;Complement activation lectin pathway;Complement pathway;Disulfide bond;Hydroxylation;Immunity;Innate immunity;Lectin;Mannose-binding;Reference proteome;Secreted;Signal	P11226	✅	MBL2	3D-structure;Calcium;Coiled coil;Collagen;Complement activation lectin pathway;Complement pathway;Direct protein sequencing;Disulfide bond;Hydroxylation;Immunity;Innate immunity;Lectin;Mannose-binding;Proteomics identification;Reference proteome;Repeat;Secreted;Signal
Fructose-bisphosphate aldolase (Fructose-bisphosphate aldolase B)	173	tr	A0A7J8IFM2	A0A7J8IFM2	HJG63_000575	4.52265	Cytoplasm;Cytoskeleton;Glycolysis;Lyase;Reference proteome;Schiff base	P05062	✅	ALDOB	3D-structure;Acetylation;Cytoplasm;Cytoskeleton;Direct protein sequencing;Disease variant;Glycolysis;Lyase;Phosphoprotein;Proteomics identification;Reference proteome;Schiff base
Galectin (Galectin-1)	174	tr	A0A7J8JFD5	A0A7J8JFD5	HJG63_007593	4.51656	Apoptosis;Lectin;Reference proteome	P09382	✅	LGALS1	3D-structure;Acetylation;Apoptosis;Cytoplasm;Direct protein sequencing;Extracellular matrix;Lectin;Phosphoprotein;Proteomics identification;Reference proteome;Secreted
Anion exchange protein (Band 3 anion transport protein)	175	tr	A0A7J8GG35	A0A7J8GG35	HJG63_017931	4.49395	Anion exchange;Cell membrane;Ion transport;Membrane;Reference proteome;Transmembrane;Transmembrane helix;Transport	P02730	✅	SLC4A1	3D-structure;Acetylation;Alternative splicing;Anion exchange;Blood group antigen;Cell membrane;Direct protein sequencing;Disease variant;Elliptocytosis;Glycoprotein;Hereditary hemolytic anemia;Ion transport;Lipoprotein;Membrane;Palmitate;Phosphoprotein;Proteomics identification;Reference proteome;Transmembrane;Transmembrane helix;Transport
Catalase	176	tr	A0A7J8GWF5	A0A7J8GWF5	HJG63_002137	4.49225	Heme;Hydrogen peroxide;Iron;Metal-binding;Oxidoreductase;Peroxidase;Peroxisome;Reference proteome	P04040	✅	CAT	3D-structure;Acetylation;Direct protein sequencing;Heme;Hydrogen peroxide;Iron;Metal-binding;Mitogen;NADP;Oxidoreductase;Peroxidase;Peroxisome;Phosphoprotein;Proteomics identification;Reference proteome
Peptidyl-prolyl cis-trans isomerase (Peptidyl-prolyl cis-trans isomerase A)	177	tr	A0A7J8D8E1	A0A7J8D8E1	HJG63_015705	4.48473	Acetylation;Apoptosis;Cytoplasm;Isomerase;Isopeptide bond;Nucleus;Phosphoprotein;Reference proteome;Rotamase;Secreted;Ubl conjugation	P62937	✅	PPIA	3D-structure;Acetylation;Alternative splicing;Apoptosis;Cytoplasm;Direct protein sequencing;Glycoprotein;Host-virus interaction;Isomerase;Isopeptide bond;Nucleus;Phosphoprotein;Proteomics identification;Reference proteome;Rotamase;Secreted;Ubl conjugation
Beta-glucuronidase	178	tr	A0A7J8EZ35	A0A7J8EZ35	HJG63_006067	4.47962	Glycosidase;Hydrolase;Lysosome;Reference proteome	P08236	✅	GUSB	3D-structure;Alternative splicing;Direct protein sequencing;Disease variant;Glycoprotein;Glycosidase;Hydrolase;Lysosome;Mucopolysaccharidosis;Proteomics identification;Reference proteome;Signal
Proteasome subunit beta (Proteasome subunit beta type-2)	179	tr	A0A7J8KF70	A0A7J8KF70	HJG63_016046	4.47444	Cytoplasm;Nucleus;Proteasome;Reference proteome	P49721	✅	PSMB2	3D-structure;Acetylation;Cytoplasm;Direct protein sequencing;Host-virus interaction;Nucleus;Proteasome;Proteomics identification;Reference proteome
Tubulin beta chain (Tubulin beta-2A chain)	180	tr	A0A7J8KJ13	A0A7J8KJ13	HJG63_020096	4.46836	Cytoplasm;Cytoskeleton;GTP-binding;Isopeptide bond;Microtubule;Nucleotide-binding;Reference proteome	Q13885	✅	TUBB2A	3D-structure;Acetylation;Cytoplasm;Cytoskeleton;Direct protein sequencing;Disease variant;GTP-binding;Isopeptide bond;Magnesium;Metal-binding;Methylation;Microtubule;Nucleotide-binding;Phosphoprotein;Proteomics identification;Reference proteome;Ubl conjugation
Mannan binding lectin serine peptidase 1 (MASP1 (Mannan-binding lectin serine protease 1) ; CRARF	181	tr	A0A7J8HRZ9	A0A7J8HRZ9	HJG63_013036	4.45913	Disulfide bond;Lectin;Reference proteome;Sushi	P48740	manual protein assignment per blast results	MASP1	3D-structure;Alternative splicing;Autocatalytic cleavage;Calcium;Complement activation lectin pathway;Direct protein sequencing;Disease variant;Disulfide bond;EGF-like domain;Glycoprotein;Hydrolase;Hydroxylation;Immunity;Innate immunity;Metal-binding;Protease;Proteomics identification;Reference proteome;Repeat;Secreted;Serine protease;Signal;Sushi
Glyceraldehyde-3-phosphate dehydrogenase	182	tr	A0A7J8JDN0	A0A7J8JDN0;A0A7J8JF84	HJG63_005463	4.45913	ADP-ribosylation;Apoptosis;Cytoplasm;Cytoskeleton;Glycolysis;NAD;Nucleotide-binding;Nucleus;Oxidoreductase;Reference proteome;S-nitrosylation;Transferase;Translation regulation	P04406	✅	GAPDH	3D-structure;Acetylation;ADP-ribosylation;Alternative splicing;Apoptosis;Cytoplasm;Cytoskeleton;Direct protein sequencing;Glycolysis;Glycoprotein;Immunity;Innate immunity;Isopeptide bond;Membrane;Methylation;NAD;Nucleus;Oxidation;Oxidoreductase;Phosphoprotein;Proteomics identification;Reference proteome;S-nitrosylation;Transferase;Translation regulation;Ubl conjugation
Cadherin 13	183	tr	A0A7J8CEK5	A0A7J8CEK5	HJG63_002546	4.45853	Calcium;Cell adhesion;Cell membrane;Cleavage on pair of basic residues;Membrane;Reference proteome;Repeat;Signal	P55290	✅	CDH13	3D-structure;Alternative splicing;Calcium;Cell adhesion;Cell membrane;Cleavage on pair of basic residues;Cytoplasm;Direct protein sequencing;Glycoprotein;GPI-anchor;Lipoprotein;Membrane;Metal-binding;Proteomics identification;Reference proteome;Repeat;Signal
Mannose receptor C type 2 (C-type mannose receptor 2)	184	tr	A0A7J8G3G2	A0A7J8G3G2;A0A7J8G3H6	HJG63_000142	4.45813	Disulfide bond;Endocytosis;Lectin;Membrane;Receptor;Reference proteome;Repeat;Signal;Transmembrane;Transmembrane helix	Q9UBG0	✅	MRC2	3D-structure;Calcium;Direct protein sequencing;Disulfide bond;Endocytosis;Glycoprotein;Isopeptide bond;Lectin;Membrane;Phosphoprotein;Proteomics identification;Receptor;Reference proteome;Repeat;Signal;Transmembrane;Transmembrane helix;Ubl conjugation
Fibrinogen beta chain	185	tr	A0A7J8BQ79	A0A7J8BQ79;A0A7J8BQR0	HJG63_005101	4.44528	Blood coagulation;Coiled coil;Disulfide bond;Hemostasis;Reference proteome;Secreted;Signal	P02675	✅	FGB	3D-structure;Adaptive immunity;Blood coagulation;Coiled coil;Direct protein sequencing;Disease variant;Disulfide bond;Glycoprotein;Hemostasis;Immunity;Innate immunity;Proteomics identification;Pyrrolidone carboxylic acid;Reference proteome;Secreted;Signal
Fibulin-1	186	tr	A0A7J8JDA0	A0A7J8JDA0;A0A7J8JDF0	HJG63_004984	4.43617	Calcium;Disulfide bond;EGF-like domain;Extracellular matrix;Glycoprotein;Reference proteome;Repeat;Secreted	P23142	✅	FBLN1	Alternative splicing;Calcium;Chromosomal rearrangement;Direct protein sequencing;Disulfide bond;EGF-like domain;Extracellular matrix;Glycoprotein;Host-virus interaction;Proteomics identification;Reference proteome;Repeat;Secreted;Signal
HHIP like 1	187	tr	A0A7J8IKZ6	A0A7J8IKZ6	HJG63_006247	4.43265	Disulfide bond;Glycoprotein;Reference proteome;Secreted;Signal	Q96JK4	✅	HHIPL1	Alternative splicing;Disulfide bond;Glycoprotein;Proteomics identification;Reference proteome;Secreted;Signal
Paraoxonase (Serum paraoxonase/lactonase 3)	188	tr	A0A7J8D7F2	A0A7J8D7F2;A0A7J8D7T8	HJG63_015657	4.43121	Calcium;Disulfide bond;Glycoprotein;Hydrolase;Metal-binding;Reference proteome	Q15166	✅	PON3	Calcium;Disulfide bond;Glycoprotein;Hydrolase;Metal-binding;Phosphoprotein;Proteomics identification;Reference proteome;Secreted;Signal
Triosephosphate isomerase	189	tr	A0A7J8JN91	A0A7J8JN91;A0A7J8JPS5	HJG63_019746	4.42293	Gluconeogenesis;Glycolysis;Isomerase;Lyase;Reference proteome	P60174	✅	TPI1	3D-structure;Acetylation;Alternative promoter usage;Alternative splicing;Cytoplasm;Direct protein sequencing;Disease variant;Gluconeogenesis;Glycolysis;Hereditary hemolytic anemia;Isomerase;Isopeptide bond;Lyase;Methylation;Nitration;Phosphoprotein;Proteomics identification;Reference proteome;Ubl conjugation
Cofilin-1	190	tr	A0A7J8GWX7	A0A7J8GWX7;A0A7J8GX12;A0A7J8GX47;A0A7J8GY46	HJG63_002770	4.42063	Acetylation;Actin-binding;Cytoplasm;Cytoskeleton;Membrane;Nucleus;Phosphoprotein;Reference proteome	P23528	✅	CFL1	3D-structure;Acetylation;Actin-binding;Cell membrane;Cell projection;Cytoplasm;Cytoskeleton;Direct protein sequencing;Host-virus interaction;Isopeptide bond;Membrane;Nucleus;Phosphoprotein;Proteomics identification;Reference proteome;Ubl conjugation
Insulin-like growth factor-binding protein 1	191	tr	A0A7J8D5Y9	A0A7J8D5Y9;A0A7J8D6I3	HJG63_006626	4.41335	Disulfide bond;Growth factor binding;Phosphoprotein;Reference proteome;Secreted;Signal	P08833	✅	IGFBP1	3D-structure;Direct protein sequencing;Disulfide bond;Growth factor binding;Phosphoprotein;Proteomics identification;Reference proteome;Secreted;Signal
GDH/6PGL endoplasmic bifunctional protein	192	tr	A0A7J8K975	A0A7J8K975	HJG63_006097	4.41327	Carbohydrate metabolism;Glucose metabolism;NADP;Oxidoreductase;Reference proteome;Signal	O95479	previously called Hexose-6-phosphate dehydrogenase/glucose 1-dehydrogenase in bat	H6PD	3D-structure;Alternative splicing;Carbohydrate metabolism;Disease variant;Endoplasmic reticulum;Glucose metabolism;Glycoprotein;Hydrolase;Multifunctional enzyme;NAD;NADP;Oxidoreductase;Proteomics identification;Pyrrolidone carboxylic acid;Reference proteome;Signal
Protein S100 (Protein S100-A4)	193	tr	A0A7J8BHG6	A0A7J8BHG6	HJG63_017105	4.41157	Acetylation;Calcium;Cytoplasm;Metal-binding;Reference proteome;Secreted	P26447	✅	S100A4	3D-structure;Acetylation;Calcium;Cytoplasm;Direct protein sequencing;Metal-binding;Nucleus;Proteomics identification;Reference proteome;Repeat;Secreted
Creatine kinase B-type	194	tr	A0A7J8IGN0	A0A7J8IGN0;A0A7J8IHE8	HJG63_002919	4.41155	ATP-binding;Kinase;Nucleotide-binding;Reference proteome;Transferase	P12277	✅	CKB	3D-structure;ATP-binding;Cell membrane;Cytoplasm;Direct protein sequencing;Isopeptide bond;Kinase;Membrane;Mitochondrion;Nitration;Nucleotide-binding;Phosphoprotein;Proteomics identification;Reference proteome;Transferase;Ubl conjugation
Phosphoglycerate mutase (Bisphosphoglycerate mutase)	195	tr	A0A7J8D4B4	A0A7J8D4B4	HJG63_001543	4.40467	Acetylation;Glycolysis;Hydrolase;Isomerase;Phosphoprotein;Reference proteome	P07738	✅	BPGM	3D-structure;Acetylation;Congenital erythrocytosis;Direct protein sequencing;Disease variant;Glycation;Glycolysis;Glycoprotein;Hereditary hemolytic anemia;Hydrolase;Isomerase;Phosphoprotein;Proteomics identification;Reference proteome
Adenylyl cyclase-associated protein	196	tr	A0A7J8K5R4	A0A7J8K5R4	HJG63_002066	4.40413	Acetylation;Actin-binding;Cell membrane;Isopeptide bond;Membrane;Methylation;Phosphoprotein;Reference proteome;Ubl conjugation	Q01518	✅	CAP1	3D-structure;Acetylation;Actin-binding;Alternative splicing;Cell membrane;Direct protein sequencing;Isopeptide bond;Membrane;Methylation;Phosphoprotein;Proteomics identification;Reference proteome;Ubl conjugation
Proteasome subunit alpha type (Proteasome subunit alpha type-4)	197	tr	A0A7J8CKU3	A0A7J8CKU3;A0A7J8CKV3	HJG63_016038	4.40348	Cytoplasm;Nucleus;Proteasome;Reference proteome	P25789	✅	PSMA4	3D-structure;Acetylation;Alternative splicing;Cytoplasm;Direct protein sequencing;Host-virus interaction;Nucleus;Phosphoprotein;Proteasome;Proteomics identification;Reference proteome
Phospholipid transfer protein	198	tr	A0A7J8DJU2	A0A7J8DJU2;A0A7J8DJX3;A0A7J8DKE4	HJG63_015519	4.40115	Disulfide bond;Glycoprotein;Reference proteome;Secreted;Signal	P55058	✅	PLTP	Alternative splicing;Direct protein sequencing;Disulfide bond;Glycoprotein;Lipid transport;Nucleus;Proteomics identification;Reference proteome;Secreted;Signal;Transport
Autotaxin	199	tr	A0A7J8C1H3	A0A7J8C1H3;A0A7J8C1H9;A0A7J8C1I6;A0A7J8C1K8;A0A7J8C1M6	HJG63_004500	4.38948	Calcium;Disulfide bond;Glycoprotein;Metal-binding;Reference proteome;Repeat;Secreted;Zinc	Q13822	previously called Ectonucleotide pyrophosphatase/phosphodiesterase 2 in bat	ENPP2	3D-structure;Alternative splicing;Calcium;Chemotaxis;Cleavage on pair of basic residues;Direct protein sequencing;Disulfide bond;Glycoprotein;Hydrolase;Lipid degradation;Lipid metabolism;Metal-binding;Obesity;Proteomics identification;Reference proteome;Repeat;Secreted;Signal;Zinc
CD109 molecule	200	tr	A0A7J8K5Z6	A0A7J8K5Z6;A0A7J8K5Z8;A0A7J8K601	HJG63_002413	4.38325	Disulfide bond;Glycoprotein;Protease inhibitor;Reference proteome;Serine protease inhibitor;Signal	Q6YHK3	✅	CD109	Alternative splicing;Bait region;Cell membrane;Direct protein sequencing;Disulfide bond;Glycoprotein;GPI-anchor;Lipoprotein;Membrane;Protease inhibitor;Proteomics identification;Reference proteome;Serine protease inhibitor;Signal;Thioester bond
Peptidase inhibitor 16	201	tr	A0A7J8KEB7	A0A7J8KEB7;A0A7J8KEF3;A0A7J8KEJ6	HJG63_015272	4.37882	Membrane;Reference proteome;Signal;Transmembrane;Transmembrane helix	Q6UXB8	✅	PI16	Alternative splicing;Direct protein sequencing;Glycoprotein;Protease inhibitor;Proteomics identification;Reference proteome;Secreted;Signal
Cadherin-1	202	tr	A0A7J8CEL4	A0A7J8CEL4	HJG63_002552	4.37469	Calcium;Cell adhesion;Cell junction;Cell membrane;Cleavage on pair of basic residues;Cytoplasm;Endosome;Glycoprotein;Golgi apparatus;Membrane;Reference proteome;Repeat;Signal;Transmembrane;Transmembrane helix	P12830	✅	CDH1	3D-structure;Alternative splicing;Calcium;Cell adhesion;Cell junction;Cell membrane;Cleavage on pair of basic residues;Cytoplasm;Direct protein sequencing;Disease variant;Disulfide bond;Ectodermal dysplasia;Endosome;Glycoprotein;Golgi apparatus;Membrane;Metal-binding;Phosphoprotein;Proteomics identification;Reference proteome;Repeat;Signal;Transmembrane;Transmembrane helix;Ubl conjugation
Elongation factor 1-alpha	203	tr	A0A7J8K7F4	A0A7J8K7F4	HJG63_004284	4.36138	Elongation factor;GTP-binding;Methylation;Nucleotide-binding;Protein biosynthesis;Reference proteome	P68104	✅	EEF1A1	3D-structure;Acetylation;Cell membrane;Cytoplasm;Direct protein sequencing;Elongation factor;GTP-binding;Host-virus interaction;Hydrolase;Isopeptide bond;Membrane;Methylation;Nucleotide-binding;Nucleus;Phosphoprotein;Protein biosynthesis;Proteomics identification;Reference proteome;Transcription;Transcription regulation;Ubl conjugation
Flavin reductase (NADPH)	204	tr	A0A7J8CE10	A0A7J8CE10	HJG63_001502	4.35495	Reference proteome	P30043	previously called Biliverdin reductase B in bats	BLVRB	3D-structure;Cytoplasm;Direct protein sequencing;NADP;Oxidoreductase;Phosphoprotein;Proteomics identification;Reference proteome;Transferase
Plasminogen activator inhibitor 1	205	tr	A0A7J8F393	A0A7J8F393	HJG63_017415	4.3495	Protease inhibitor;Reference proteome;Serine protease inhibitor;Signal	P05121	✅	SERPINE1	3D-structure;Alternative splicing;Direct protein sequencing;Glycoprotein;Protease inhibitor;Proteomics identification;Reference proteome;Secreted;Serine protease inhibitor;Signal
Vascular endothelial growth factor receptor 3	206	tr	A0A7J8FG89	A0A7J8FG89;A0A7J8FGE9;A0A7J8FGK6;A0A7J8FH81	HJG63_005199	4.3486	Angiogenesis;ATP-binding;Cell membrane;Disulfide bond;Glycoprotein;Immunoglobulin domain;Kinase;Membrane;Nucleotide-binding;Phosphoprotein;Receptor;Reference proteome;Repeat;Transferase;Transmembrane;Transmembrane helix;Tyrosine-protein kinase	P35916	✅	FLT4	3D-structure;Alternative splicing;Angiogenesis;ATP-binding;Cell membrane;Cytoplasm;Direct protein sequencing;Disease variant;Disulfide bond;Glycoprotein;Immunoglobulin domain;Kinase;Membrane;Nucleotide-binding;Nucleus;Phosphoprotein;Proteomics identification;Receptor;Reference proteome;Repeat;Secreted;Signal;Transferase;Transmembrane;Transmembrane helix;Tyrosine-protein kinase
Fibrocystin-L	207	tr	A0A7J8C3L5	A0A7J8C3L5;A0A7J8C3P1	HJG63_015382	4.34339	Cell membrane;Cell projection;Glycoprotein;Membrane;Reference proteome;Repeat;Signal;Transmembrane;Transmembrane helix	Q86WI1	previously called PKHD1 like 1 in bat	PKHD1L1	Cell membrane;Cell projection;Deafness;Glycoprotein;Membrane;Non-syndromic deafness;Proteomics identification;Receptor;Reference proteome;Repeat;Signal;Transmembrane;Transmembrane helix
Actin, alpha skeletal muscle;Actin, alpha cardiac muscle 1;Actin, alpha skeletal muscle	208	tr;tr;sp	A0A7J8B841	A0A7J8B841;A0A7J8IE79;Cont_P68138	HJG63_000239;HJG63_000242;ACTA1	4.3216	Cytoplasm;Cytoskeleton;Methylation;Muscle protein;Reference proteome	P68133	✅	ACTA1	3D-structure;Acetylation;ATP-binding;Cytoplasm;Cytoskeleton;Disease variant;Hydrolase;Isopeptide bond;Methylation;Muscle protein;Nemaline myopathy;Nucleotide-binding;Oxidation;Proteomics identification;Reference proteome
Proteasome subunit alpha type (Proteasome subunit alpha type-1)	209	tr	A0A7J8H148	A0A7J8H148;A0A7J8H209	HJG63_011325	4.32073	Cytoplasm;Nucleus;Proteasome;Reference proteome	P25786	✅	PSMA1	3D-structure;Acetylation;Alternative splicing;Cytoplasm;Direct protein sequencing;Glycoprotein;Immunity;Isopeptide bond;Nucleus;Phosphoprotein;Proteasome;Proteomics identification;Reference proteome;Ubl conjugation
Tubulin beta chain (Tubulin beta-4B chain)	210	tr	A0A7J8IVV5	A0A7J8IVV5	HJG63_020098	4.31824	Cytoplasm;Cytoskeleton;GTP-binding;Isopeptide bond;Microtubule;Nucleotide-binding;Reference proteome	P68371	✅	TUBB4B	3D-structure;Acetylation;Cell projection;Cilium;Cytoplasm;Cytoskeleton;Deafness;Disease variant;Flagellum;GTP-binding;Isopeptide bond;Leber congenital amaurosis;Magnesium;Metal-binding;Microtubule;Nucleotide-binding;Phosphoprotein;Proteomics identification;Reference proteome
Dihydropteridine reductase;Quinoid dihydropteridine reductase	211	tr	A0A7J8E9M4	A0A7J8E9M4;A0A7J8EA31	HJG63_016233	4.31643	NADP;Oxidoreductase;Reference proteome;Tetrahydrobiopterin biosynthesis	P09417	✅	QDPR	3D-structure;Acetylation;Alternative splicing;Direct protein sequencing;Disease variant;NADP;Oxidoreductase;Phenylketonuria;Proteomics identification;Reference proteome;Tetrahydrobiopterin biosynthesis
Interferon alpha/beta receptor 2	212	tr	A0A7J8HPX2	A0A7J8HPX2;A0A7J8HR71	HJG63_006589	4.31557	Receptor;Reference proteome	P48551	✅	IFNAR2	3D-structure;Alternative splicing;Cell membrane;Direct protein sequencing;Disulfide bond;Glycoprotein;Membrane;Phosphoprotein;Proteomics identification;Receptor;Reference proteome;Secreted;Signal;Transmembrane;Transmembrane helix
transketolase;transketolase;Transketolase	213	tr	A0A7J8HWZ9	A0A7J8HWZ9;A0A7J8HX26;A0A7J8HXV3	HJG63_019266	4.30908	Acetylation;Calcium;Isopeptide bond;Phosphoprotein;Reference proteome;Thiamine pyrophosphate;Transferase;Ubl conjugation	P29401	✅	TKT	3D-structure;Acetylation;Alternative splicing;Calcium;Direct protein sequencing;Disease variant;Dwarfism;Isopeptide bond;Magnesium;Metal-binding;Phosphoprotein;Proteomics identification;Reference proteome;Thiamine pyrophosphate;Transferase;Ubl conjugation
Cartilage intermediate layer protein	214	tr	A0A7J8IH90	A0A7J8IH90	HJG63_002901	4.30689	Extracellular matrix;Glycoprotein;Proteomics identification;Reference proteome;Secreted;Signal	O75339	✅	CILP	Cleavage on pair of basic residues;Direct protein sequencing;Disulfide bond;Extracellular matrix;Glycoprotein;Immunoglobulin domain;Proteomics identification;Reference proteome;Secreted;Signal
Cathepsin S	215	tr	A0A7J8BCF6	A0A7J8BCF6	HJG63_003491	4.30633	Cytoplasmic vesicle;Disulfide bond;Hydrolase;Lysosome;Protease;Reference proteome;Secreted;Signal;Thiol protease;Zymogen	P25774	✅	CTSS	3D-structure;Alternative splicing;Cytoplasmic vesicle;Direct protein sequencing;Disulfide bond;Glycoprotein;Hydrolase;Lysosome;Protease;Proteomics identification;Reference proteome;Secreted;Signal;Thiol protease;Zymogen
Nuclear receptor subfamily 1 group D member 1	216	tr	A0A7J8GCT2	A0A7J8GCT2	HJG63_014337	4.3051	Acetylation;Activator;Biological rhythms;Cell projection;Differentiation;DNA-binding;Heme;Iron;Metal-binding;Nucleus;Receptor;Reference proteome;Repressor;Synapse;Transcription;Transcription regulation;Ubl conjugation;Zinc;Zinc-finger	P20393	✅	NR1D1	3D-structure;Acetylation;Activator;Biological rhythms;Cell projection;Cytoplasm;Differentiation;DNA-binding;Heme;Iron;Metal-binding;Nucleus;Phosphoprotein;Proteomics identification;Receptor;Reference proteome;Repressor;Synapse;Transcription;Transcription regulation;Ubl conjugation;Zinc;Zinc-finger
Semaphorin 4B	217	tr	A0A7J8CLB6	A0A7J8CLB6;A0A7J8CLR6	HJG63_017353	4.29937	Developmental protein;Differentiation;Glycoprotein;Membrane;Neurogenesis;Reference proteome;Signal;Transmembrane;Transmembrane helix	Q9NPR2	✅	SEMA4B	Alternative splicing;Developmental protein;Differentiation;Direct protein sequencing;Disulfide bond;Glycoprotein;Immunoglobulin domain;Membrane;Neurogenesis;Phosphoprotein;Proteomics identification;Reference proteome;Signal;Transmembrane;Transmembrane helix
Muellerian-inhibiting factor	218	tr	A0A7J8BPD1	A0A7J8BPD1	HJG63_000624	4.29858	Differentiation;Disulfide bond;Glycoprotein;Gonadal differentiation;Growth factor;Reference proteome;Secreted;Signal	P03971	✅	AMH	3D-structure;Differentiation;Direct protein sequencing;Disease variant;Disulfide bond;Glycoprotein;Gonadal differentiation;Growth factor;Proteomics identification;Pseudohermaphroditism;Reference proteome;Secreted;Signal
E3 ubiquitin-protein ligase ZNRF1	219	tr	A0A7J8CPA8	A0A7J8CPA8	HJG63_021324	4.29396	Endosome;Lipoprotein;Lysosome;Membrane;Metal-binding;Myristate;Reference proteome;Transferase;Ubl conjugation pathway;Zinc;Zinc-finger	Q8ND25	✅	ZNRF1	3D-structure;Alternative splicing;Cytoplasmic vesicle;Endosome;Lipoprotein;Lysosome;Membrane;Metal-binding;Myristate;Phosphoprotein;Proteomics identification;Reference proteome;Synapse;Transferase;Ubl conjugation;Ubl conjugation pathway;Zinc;Zinc-finger
Ras suppressor protein 1	220	tr	A0A7J8E9V8	A0A7J8E9V8;A0A7J8EAA1	HJG63_017038	4.28879	Leucine-rich repeat;Reference proteome;Repeat	Q15404	✅	RSU1	3D-structure;Acetylation;Alternative splicing;Direct protein sequencing;Leucine-rich repeat;Proteomics identification;Reference proteome;Repeat
Proteasome subunit beta (Proteasome subunit beta type-1)	221	tr	A0A7J8KF78	A0A7J8KF78	HJG63_016045	4.28818	Cytoplasm;Nucleus;Proteasome;Reference proteome	P20618	✅	PSMB1	3D-structure;Acetylation;Cytoplasm;Deafness;Direct protein sequencing;Glycoprotein;Host-virus interaction;Intellectual disability;Nucleus;Phosphoprotein;Proteasome;Proteomics identification;Reference proteome
EGF-containing fibulin-like extracellular matrix protein 1	222	tr	A0A7J8FIJ4	A0A7J8FIJ4	HJG63_011942	4.28297	Calcium;Cytoplasm;Disulfide bond;EGF-like domain;Extracellular matrix;Glycoprotein;Nucleotidyltransferase;Reference proteome;Repeat;RNA-binding;Secreted;Signal;Transferase	Q8TCS8	previously called polyribonucleotide nucleotidyltransferase in bats	PNPT1	3D-structure;Acetylation;Cytoplasm;Deafness;Disease variant;Exonuclease;Hydrolase;Membrane;Mitochondrion;mRNA processing;Neurodegeneration;Non-syndromic deafness;Nuclease;Nucleotidyltransferase;Phosphoprotein;Primary mitochondrial disease;Proteomics identification;Reference proteome;RNA-binding;Spinocerebellar ataxia;Transferase;Transit peptide;Transport
Rho GDP dissociation inhibitor beta (Rho GDP-dissociation inhibitor 2)	223	tr	A0A7J8JA79	A0A7J8JA79	HJG63_000931	4.27538	Cytoplasm;GTPase activation;Reference proteome	P52566	✅	ARHGDIB	3D-structure;Acetylation;Cytoplasm;Direct protein sequencing;GTPase activation;Phosphoprotein;Proteomics identification;Reference proteome
tryptase (Putative serine protease 47)	224	tr	A0A7J8JG60	A0A7J8JG60;A0A7J8JG93;A0A7J8JH64;A0A7J8JHD3	HJG63_010204	4.2747	Disulfide bond;Hydrolase;Protease;Reference proteome;Serine protease	A8MTI9	previously called Peptidase S1 domain-containing protein in bats	PRSS47P	Disulfide bond;Glycoprotein;Hydrolase;Protease;Reference proteome;Secreted;Serine protease;Signal
Fibulin-1	225	tr	A0A7J8JDX0	A0A7J8JDX0	HJG63_004984	4.27409	Calcium;Disulfide bond;EGF-like domain;Extracellular matrix;Glycoprotein;Reference proteome;Repeat;Secreted;Signal	P23142	✅	FBLN1	Alternative splicing;Calcium;Chromosomal rearrangement;Direct protein sequencing;Disulfide bond;EGF-like domain;Extracellular matrix;Glycoprotein;Host-virus interaction;Proteomics identification;Reference proteome;Repeat;Secreted;Signal
Cystatin C	226	tr	A0A7J8DFS3	A0A7J8DFS3;A0A7J8DFT9;A0A7J8DG67	HJG63_003432;HJG63_003431;HJG63_003431	4.26245	Protease inhibitor;Reference proteome;Signal;Thiol protease inhibitor	P01034	✅	CST3	3D-structure;Age-related macular degeneration;Amyloid;Amyloidosis;Direct protein sequencing;Disease variant;Disulfide bond;Glycoprotein;Phosphoprotein;Protease inhibitor;Proteomics identification;Reference proteome;Secreted;Signal;Thiol protease inhibitor
Plexin domain containing 1	227	tr	A0A7J8GDN5	A0A7J8GDN5;A0A7J8GE53;A0A7J8GEW6	HJG63_015521	4.26218	Glycoprotein;Membrane;Reference proteome;Signal;Transmembrane;Transmembrane helix	Q8IUK5	✅	PLXDC1	Alternative splicing;Cell junction;Cell membrane;Cytoplasm;Glycoprotein;Membrane;Proteoglycan;Proteomics identification;Reference proteome;Secreted;Signal;Tight junction;Transmembrane;Transmembrane helix
Coagulation factor VII	228	tr	A0A7J8DX92	A0A7J8DX92	HJG63_004731	4.25923	Blood coagulation;Calcium;Cleavage on pair of basic residues;Disulfide bond;EGF-like domain;Gamma-carboxyglutamic acid;Glycoprotein;Hemostasis;Hydrolase;Protease;Reference proteome;Secreted;Serine protease;Signal;Zymogen	P08709	✅	F7	3D-structure;Alternative splicing;Blood coagulation;Calcium;Cleavage on pair of basic residues;Direct protein sequencing;Disease variant;Disulfide bond;EGF-like domain;Gamma-carboxyglutamic acid;Glycoprotein;Hemostasis;Hydrolase;Hydroxylation;Pharmaceutical;Protease;Proteomics identification;Reference proteome;Repeat;Secreted;Serine protease;Signal;Zymogen
Xaa-Pro dipeptidase	229	tr	A0A7J8CKA0	A0A7J8CKA0	HJG63_015141	4.25864	Dipeptidase;Hydrolase;Manganese;Metal-binding;Metalloprotease;Protease;Reference proteome	P12955	✅	PEPD	3D-structure;Acetylation;Alternative splicing;Collagen degradation;Dipeptidase;Direct protein sequencing;Disease variant;Hydrolase;Manganese;Metal-binding;Metalloprotease;Phosphoprotein;Protease;Proteomics identification;Reference proteome
Tubulin alpha chain (Tubulin alpha-1B chain)	230	tr	A0A7J8JNG8	A0A7J8JNG8;A0A7J8JNQ7	HJG63_020091	4.24868	Acetylation;Cytoplasm;Cytoskeleton;GTP-binding;Hydrolase;Microtubule;Nucleotide-binding;Reference proteome	P68363	✅	TUBA1B	3D-structure;Acetylation;Alternative splicing;Cytoplasm;Cytoskeleton;Direct protein sequencing;GTP-binding;Hydrolase;Isopeptide bond;Methylation;Microtubule;Nitration;Nucleotide-binding;Phosphoprotein;Proteomics identification;Reference proteome;Ubl conjugation
Beta-1,4-galactosyltransferase;Beta-1,4-galactosyltransferase	231	tr	A0A7J8IF24	A0A7J8IF24;A0A7J8IFX6	HJG63_001322	4.2462	Glycoprotein;Glycosyltransferase;Golgi apparatus;Manganese;Membrane;Metal-binding;Reference proteome;Signal-anchor;Transferase;Transmembrane;Transmembrane helix	P15291	✅	B4GALT1	3D-structure;Alternative initiation;Cell membrane;Cell projection;Congenital disorder of glycosylation;Direct protein sequencing;Disease variant;Disulfide bond;Glycoprotein;Glycosyltransferase;Golgi apparatus;Lipid metabolism;Manganese;Membrane;Metal-binding;Proteomics identification;Reference proteome;Secreted;Signal-anchor;Transferase;Transmembrane;Transmembrane helix
Potassium channel tetramerization domain containing 12 (BTB/POZ domain-containing protein KCTD12)	232	tr	A0A7J8DX74	A0A7J8DX74	HJG63_007145	4.24441	Ion channel;Ion transport;Reference proteome;Transport	Q96CX2	✅	KCTD12	3D-structure;Acetylation;Cell membrane;Cell projection;Membrane;Phosphoprotein;Postsynaptic cell membrane;Proteomics identification;Reference proteome;Synapse
Protein kinase C-binding protein NELL2;Neural EGFL like 2;Protein kinase C-binding protein NELL2;Protein kinase C-binding protein NELL2;Protein kinase C-binding protein NELL2;Protein kinase C-binding protein NELL2;Protein kinase C-binding protein NELL2;Protein kinase C-binding protein NELL2;Protein kinase C-binding protein NELL2;Protein kinase C-binding protein NELL2	233	tr	A0A7J8JIE9	A0A7J8JIE9;A0A7J8JII3;A0A7J8JIJ1;A0A7J8JJ10;A0A7J8JJK0;A0A7J8JJM9;A0A7J8JJP1;A0A7J8JK64;A0A7J8JK89;A0A7J8JKU4	HJG63_014072	4.24374	Calcium;Coiled coil;Disulfide bond;EGF-like domain;Glycoprotein;Reference proteome;Repeat;Signal	Q99435	✅	NELL2	3D-structure;Alternative splicing;Calcium;Direct protein sequencing;Disulfide bond;EGF-like domain;Glycoprotein;Neurogenesis;Proteomics identification;Reference proteome;Repeat;Secreted;Signal
Pappalysin 1	234	tr	A0A7J8INZ7	A0A7J8INZ7;A0A7J8IP74;A0A7J8IQK8	HJG63_014899	4.24206	Disulfide bond;Reference proteome;Repeat;Signal	Q13219	✅	PAPPA	3D-structure;Direct protein sequencing;Disulfide bond;Glycoprotein;Hydrolase;Metal-binding;Metalloprotease;Protease;Proteomics identification;Reference proteome;Repeat;Secreted;Signal;Sushi;Zinc;Zymogen
Uteroglobin	235	tr	A0A7J8H5U0	A0A7J8H5U0	HJG63_017225	4.23912	Disulfide bond;Phospholipase A2 inhibitor;Reference proteome;Secreted;Signal	P11684	✅	SCGB1A1	3D-structure;Direct protein sequencing;Disulfide bond;Phospholipase A2 inhibitor;Proteomics identification;Reference proteome;Secreted;Signal
Fibrinogen like 1	236	tr	A0A7J8DXD5	A0A7J8DXD5	HJG63_005141	4.23884	Coiled coil;Disulfide bond;Reference proteome;Secreted;Signal	Q08830	✅	FGL1	3D-structure;Adaptive immunity;Coiled coil;Direct protein sequencing;Disulfide bond;Immunity;Proteomics identification;Reference proteome;Secreted;Signal
Pantetheinase	237	tr	A0A7J8KJK2	A0A7J8KJK2	HJG63_020486	4.23755	Glycoprotein;GPI-anchor;Hydrolase;Lipoprotein;Membrane;Reference proteome;Signal	O95497	✅	VNN1	3D-structure;Cell membrane;Glycoprotein;GPI-anchor;Hydrolase;Lipoprotein;Membrane;Proteomics identification;Reference proteome;Signal
Actin, cytoplasmic 2;Actin, cytoplasmic 2	238	tr	A0A7J8G356	A0A7J8G356;A0A7J8G3I3	HJG63_000243	4.23597	Cytoplasm;Cytoskeleton;Oxidation;Reference proteome	P63261	✅	ACTG1	3D-structure;Acetylation;ATP-binding;Cytoplasm;Cytoskeleton;Deafness;Direct protein sequencing;Disease variant;Hydrolase;Intellectual disability;Isopeptide bond;Methylation;Non-syndromic deafness;Nucleotide-binding;Oxidation;Proteomics identification;Reference proteome
Aminopeptidase (Aminopeptidase N)	239	tr	A0A7J8CDP8	A0A7J8CDP8	HJG63_000749	4.23499	Aminopeptidase;Cell membrane;Disulfide bond;Glycoprotein;Hydrolase;Membrane;Metal-binding;Metalloprotease;Protease;Reference proteome;Signal-anchor;Transmembrane;Transmembrane helix;Zinc	P15144	✅	ANPEP	3D-structure;Aminopeptidase;Angiogenesis;Cell membrane;Developmental protein;Differentiation;Direct protein sequencing;Disulfide bond;Glycoprotein;Host cell receptor for virus entry;Host-virus interaction;Hydrolase;Membrane;Metal-binding;Metalloprotease;Protease;Proteomics identification;Receptor;Reference proteome;Signal-anchor;Sulfation;Transmembrane;Transmembrane helix;Zinc
Ribonuclease A family member 1, pancreatic (Ribonuclease pancreatic)	240	tr	A0A7J8IRY9	A0A7J8IRY9	HJG63_016748	4.23442	Disulfide bond;Endonuclease;Hydrolase;Nuclease;Reference proteome;Secreted;Signal	P07998	✅	RNASE1	3D-structure;Direct protein sequencing;Disulfide bond;Endonuclease;Glycoprotein;Hydrolase;Lyase;Nuclease;Proteomics identification;Reference proteome;Secreted;Signal
Plexin domain containing 2	241	tr	A0A7J8E9D4	A0A7J8E9D4;A0A7J8E9U1;A0A7J8EAB8	HJG63_015522	4.22832	Reference proteome;Signal	Q6UX71	✅	PLXDC2	Alternative splicing;Glycoprotein;Membrane;Phosphoprotein;Proteomics identification;Reference proteome;Signal;Transmembrane;Transmembrane helix
Hypoxanthine phosphoribosyltransferase (Hypoxanthine-guanine phosphoribosyltransferase)	242	tr	A0A7J8EJB6	A0A7J8EJB6	HJG63_006411	4.22491	Cytoplasm;Glycosyltransferase;Magnesium;Metal-binding;Nucleotide-binding;Purine salvage;Reference proteome;Transferase	P00492	✅	HPRT1	3D-structure;Acetylation;Cytoplasm;Direct protein sequencing;Disease variant;Glycosyltransferase;Gout;Isopeptide bond;Magnesium;Metal-binding;Nucleotide-binding;Phosphoprotein;Proteomics identification;Purine salvage;Reference proteome;Transferase;Ubl conjugation
Superoxide dismutase [Cu-Zn]	243	tr	A0A7J8HV89	A0A7J8HV89;A0A7J8HVG9;A0A7J8HW90;A0A7J8HWA2;A0A7J8HWP8;A0A7J8HWQ1	HJG63_018232	4.21924	Antioxidant;Copper;Lipoprotein;Metal-binding;Nucleus;Oxidoreductase;Palmitate;Reference proteome;Zinc	P00441	✅	SOD1	3D-structure;Acetylation;Amyotrophic lateral sclerosis;Antioxidant;Copper;Cytoplasm;Direct protein sequencing;Disease variant;Disulfide bond;Lipoprotein;Metal-binding;Neurodegeneration;Nucleus;Oxidoreductase;Palmitate;Phosphoprotein;Proteomics identification;Reference proteome;Ubl conjugation;Zinc
Cartilage oligomeric matrix protein	244	tr	A0A7J8BQD2	A0A7J8BQD2	HJG63_003191	4.21707	Calcium;Cell adhesion;Disulfide bond;EGF-like domain;Glycoprotein;Reference proteome;Repeat;Signal	P49747	✅	COMP	3D-structure;Alternative splicing;Apoptosis;Calcium;Cell adhesion;Direct protein sequencing;Disease variant;Disulfide bond;Dwarfism;EGF-like domain;Extracellular matrix;Glycoprotein;Heparin-binding;Proteomics identification;Reference proteome;Repeat;Secreted;Signal
Protein Z, vitamin K dependent plasma glycoprotein (Vitamin K-dependent protein Z)	245	tr	A0A7J8DYX9	A0A7J8DYX9	HJG63_015937	4.21317	Blood coagulation;Calcium;Disulfide bond;EGF-like domain;Gamma-carboxyglutamic acid;Glycoprotein;Hemostasis;Reference proteome;Secreted;Signal	P22891	✅	PROZ	3D-structure;Alternative splicing;Blood coagulation;Calcium;Cleavage on pair of basic residues;Direct protein sequencing;Disulfide bond;EGF-like domain;Gamma-carboxyglutamic acid;Glycoprotein;Hemostasis;Hydroxylation;Proteomics identification;Reference proteome;Repeat;Secreted;Serine protease homolog;Signal
Fructose-bisphosphate aldolase;Fructose-bisphosphate aldolase;Fructose-bisphosphate aldolase;Fructose-bisphosphate aldolase;Fructose-bisphosphate aldolase;Fructose-bisphosphate aldolase;Fructose-bisphosphate aldolase;Fructose-bisphosphate aldolase;Fructose-bisphosphate aldolase;Fructose-bisphosphate aldolase C;Fructose-bisphosphate aldolase;Fructose-bisphosphate aldolase;Fructose-bisphosphate ald…	246	tr	A0A7J8G3D8	A0A7J8G3D8;A0A7J8G3E6;A0A7J8G3K7;A0A7J8G3L9;A0A7J8G3Q1;A0A7J8G3S5;A0A7J8G3T4;A0A7J8G3Y9;A0A7J8G401;A0A7J8G443;A0A7J8G453;A0A7J8G4J4;A0A7J8G4M3;A0A7J8G5A5;A0A7J8G5B1	HJG63_000576	4.20222	Glycolysis;Lyase;Reference proteome;Schiff base	P09972	✅	ALDOC	3D-structure;Acetylation;Glycolysis;Lyase;Phosphoprotein;Proteomics identification;Reference proteome;Schiff base
Galectin (Galectin-related protein)	247	tr	A0A7J8FIC6	A0A7J8FIC6;A0A7J8FJI0	HJG63_007598	4.19672	Lectin;Reference proteome	Q3ZCW2	✅	LGALSL	3D-structure;Acetylation;Lectin;Phosphoprotein;Proteomics identification;Reference proteome
L-lactate dehydrogenase (L-lactate dehydrogenase A chain)	248	tr	A0A7J8H034	A0A7J8H034;A0A7J8H065;A0A7J8H0U0	HJG63_007559	4.18649	NAD;Oxidoreductase;Reference proteome	P00338	✅	LDHA	3D-structure;Acetylation;Alternative splicing;Cytoplasm;Direct protein sequencing;Disease variant;Glycogen storage disease;Isopeptide bond;NAD;Oxidoreductase;Phosphoprotein;Proteomics identification;Reference proteome;Ubl conjugation
Proteasome subunit beta (Proteasome subunit beta type-4)	249	tr	A0A7J8BGV9	A0A7J8BGV9	HJG63_016048	4.17649	Cytoplasm;Nucleus;Proteasome;Reference proteome	P28070	✅	PSMB4	3D-structure;Acetylation;Cytoplasm;Direct protein sequencing;Disease variant;Host-virus interaction;Nucleus;Phosphoprotein;Proteasome;Proteomics identification;Reference proteome
Moesin	250	tr	A0A7J8EL68	A0A7J8EL68	HJG63_013633	4.16558	Cell membrane;Membrane;Reference proteome	P26038	✅	MSN	3D-structure;Acetylation;Cell membrane;Cell projection;Cytoplasm;Cytoskeleton;Direct protein sequencing;Disease variant;Host-virus interaction;Membrane;Phosphoprotein;Proteomics identification;Reference proteome;S-nitrosylation
Fibronectin	251	tr	A0A7J8JEN0	A0A7J8JEN0	HJG63_005217	4.16266	Acute phase;Cell adhesion;Cell shape;Disulfide bond;Glycoprotein;Heparin-binding;Reference proteome;Repeat;Sulfation	P02751	✅	FN1	3D-structure;Acute phase;Alternative splicing;Angiogenesis;Cell adhesion;Cell shape;Direct protein sequencing;Disease variant;Disulfide bond;Dwarfism;Extracellular matrix;Glycoprotein;Heparin-binding;Isopeptide bond;Oxidation;Phosphoprotein;Proteomics identification;Pyrrolidone carboxylic acid;Reference proteome;Repeat;Secreted;Signal;Sulfation
Insulin-like growth factor I	252	tr	A0A7J8JEE9	A0A7J8JEE9;A0A7J8JEG0;A0A7J8JFF7;A0A7J8JFM8;A0A7J8JFZ4;A0A7J8JGR6	HJG63_006618	4.16146	Disulfide bond;Growth factor;Reference proteome;Secreted	P05019	✅	IGF1	3D-structure;Alternative splicing;Deafness;Direct protein sequencing;Disulfide bond;Dwarfism;Growth factor;Intellectual disability;Proteomics identification;Reference proteome;Secreted;Signal
Myosin-9	253	tr	A0A7J8JI27	A0A7J8JI27	HJG63_013777	4.14497	Actin-binding;ATP-binding;Calmodulin-binding;Cell shape;Coiled coil;Cytoplasm;Cytoplasmic vesicle;Cytoskeleton;Motor protein;Myosin;Nucleotide-binding;Reference proteome	P35579	✅	MYH9	3D-structure;Acetylation;Actin-binding;Alport syndrome;Alternative splicing;ATP-binding;Calmodulin-binding;Cataract;Cell adhesion;Cell membrane;Cell shape;Coiled coil;Cytoplasm;Cytoplasmic vesicle;Cytoskeleton;Deafness;Direct protein sequencing;Disease variant;Host cell receptor for virus entry;Membrane;Methylation;Motor protein;Myosin;Non-syndromic deafness;Nucleotide-binding;Phosphoprotein;Prot…
Insulin-like growth factor-binding protein 2	254	tr	A0A7J8JEG8	A0A7J8JEG8	HJG63_006627	4.14244	Disulfide bond;Growth factor binding;Growth regulation;Reference proteome;Secreted;Signal	P18065	✅	IGFBP2	3D-structure;Direct protein sequencing;Disulfide bond;Glycoprotein;Growth factor binding;Growth regulation;Proteomics identification;Reference proteome;Secreted;Signal
Heat shock protein HSP 90-beta	255	tr	A0A7J8K9I2	A0A7J8K9I2	HJG63_006467	4.13822	ATP-binding;Chaperone;Nucleotide-binding;Reference proteome;Stress response	P08238	✅	HSP90AB1	3D-structure;Acetylation;ATP-binding;Cell membrane;Chaperone;Cytoplasm;Direct protein sequencing;Glycoprotein;Membrane;Methylation;Nucleotide-binding;Nucleus;Phosphoprotein;Proteomics identification;Reference proteome;S-nitrosylation;Secreted;Stress response;Ubl conjugation
Histone H2B	256	tr	A0A7J8BD63	A0A7J8BD63;A0A7J8BDM3;A0A7J8BEB2;A0A7J8BED8	HJG63_006280;HJG63_006281;HJG63_006278;HJG63_006279	4.13248	Acetylation;ADP-ribosylation;Chromosome;DNA-binding;Hydroxylation;Isopeptide bond;Methylation;Nucleosome core;Nucleus;Reference proteome;Ubl conjugation	P62807	✅	H2BC4	3D-structure;Acetylation;ADP-ribosylation;Antibiotic;Antimicrobial;Chromosome;Direct protein sequencing;DNA-binding;Glycoprotein;Hydroxylation;Isopeptide bond;Methylation;Nucleosome core;Nucleus;Phosphoprotein;Reference proteome;Ubl conjugation
Proteasome 20S subunit beta 10 (Proteasome subunit beta type-10)	257	tr	A0A7J8CKR8	A0A7J8CKR8;A0A7J8CL13	HJG63_016043	4.13053	Cytoplasm;Hydrolase;Protease;Proteasome;Reference proteome;Threonine protease	P40306	✅	PSMB10	3D-structure;Acetylation;Cytoplasm;Disease variant;Host-virus interaction;Hydrolase;Nucleus;Phosphoprotein;Protease;Proteasome;Proteomics identification;Reference proteome;Threonine protease;Zymogen
phosphopyruvate hydratase (Alpha-enolase)	258	tr	A0A7J8K7K8	A0A7J8K7K8	HJG63_004491	4.11961	Glycolysis;Lyase;Magnesium;Metal-binding;Reference proteome	P06733	✅	ENO1	3D-structure;Acetylation;Alternative initiation;Cell membrane;Cytoplasm;Direct protein sequencing;DNA-binding;Glycolysis;Hydroxylation;Isopeptide bond;Lyase;Magnesium;Membrane;Metal-binding;Nucleus;Phosphoprotein;Plasminogen activation;Proteomics identification;Reference proteome;Repressor;Transcription;Transcription regulation;Ubl conjugation
Transforming growth factor-beta-induced protein ig-h3	259	tr	A0A7J8FMW9	A0A7J8FMW9;A0A7J8FPM0	HJG63_019150	4.11889	Cell adhesion;Disulfide bond;Extracellular matrix;Gamma-carboxyglutamic acid;Phosphoprotein;Reference proteome;Secreted;Signal	Q15582	✅	TGFBI	3D-structure;Amyloid;Amyloidosis;Cell adhesion;Corneal dystrophy;Direct protein sequencing;Disease variant;Disulfide bond;Extracellular matrix;Gamma-carboxyglutamic acid;Phosphoprotein;Proteomics identification;Reference proteome;Repeat;Secreted;Sensory transduction;Signal;Vision
Metalloproteinase inhibitor 3	260	tr	A0A7J8JPH8	A0A7J8JPH8	HJG63_019250	4.11579	Disulfide bond;Extracellular matrix;Metal-binding;Metalloenzyme inhibitor;Metalloprotease inhibitor;Protease inhibitor;Reference proteome;Secreted;Signal;Zinc	P35625	✅	TIMP3	3D-structure;Direct protein sequencing;Disease variant;Disulfide bond;Extracellular matrix;Metal-binding;Metalloenzyme inhibitor;Metalloprotease inhibitor;Protease inhibitor;Proteomics identification;Reference proteome;Secreted;Sensory transduction;Signal;Vision;Zinc
Lipocalin 2 (Neutrophil gelatinase-associated lipocalin)	261	tr	A0A7J8IM09	A0A7J8IM09	HJG63_007544	4.11542	Reference proteome;Secreted;Signal	P80188	✅	LCN2	3D-structure;Alternative splicing;Apoptosis;Cytoplasmic vesicle;Direct protein sequencing;Disulfide bond;Glycoprotein;Immunity;Innate immunity;Ion transport;Iron;Iron transport;Proteomics identification;Pyrrolidone carboxylic acid;Reference proteome;Secreted;Signal;Transport
Periostin	262	tr	A0A7J8DYP1	A0A7J8DYP1	HJG63_015666	4.11076	Cell adhesion;Disulfide bond;Extracellular matrix;Gamma-carboxyglutamic acid;Reference proteome;Secreted;Signal	Q15063	✅	POSTN	3D-structure;Alternative splicing;Cell adhesion;Disulfide bond;Extracellular matrix;Gamma-carboxyglutamic acid;Glycoprotein;Golgi apparatus;Heparin-binding;Proteomics identification;Reference proteome;Repeat;Secreted;Signal
Alpha-1,4 glucan phosphorylase (Glycogen phosphorylase, liver form)	263	tr	A0A7J8IRS8	A0A7J8IRS8	HJG63_016224	4.10379	Acetylation;Allosteric enzyme;Carbohydrate metabolism;Cytoplasm;Glycogen metabolism;Glycosyltransferase;Nucleotide-binding;Phosphoprotein;Pyridoxal phosphate;Reference proteome;Transferase	P06737	✅	PYGL	3D-structure;Acetylation;Allosteric enzyme;Alternative splicing;Carbohydrate metabolism;Cytoplasm;Disease variant;Glycogen metabolism;Glycogen storage disease;Glycosyltransferase;Nucleotide-binding;Phosphoprotein;Proteomics identification;Pyridoxal phosphate;Reference proteome;Transferase
Cystatin B	264	tr	A0A7J8B6I5	A0A7J8B6I5	HJG63_003439	4.09663	Acetylation;Cytoplasm;Protease inhibitor;Reference proteome;Thiol protease inhibitor	P04080	✅	CSTB	3D-structure;Acetylation;Cytoplasm;Direct protein sequencing;Disease variant;Epilepsy;Neurodegeneration;Nucleus;Protease inhibitor;Proteomics identification;Reference proteome;Thiol protease inhibitor
HGF activator (Hepatocyte growth factor activator)	265	tr	A0A7J8E7L0	A0A7J8E7L0	HJG63_006238	4.09406	Reference proteome	Q04756	✅	HGFAC	3D-structure;Direct protein sequencing;Disulfide bond;EGF-like domain;Glycoprotein;Hydrolase;Kringle;Protease;Proteomics identification;Reference proteome;Repeat;Secreted;Serine protease;Signal;Zymogen
Scaffold protein ILK	266	tr	A0A7J8GZP4	A0A7J8GZP4;A0A7J8GZR1;A0A7J8H195	HJG63_006746	4.08945	ANK repeat;Cytoplasm;Integrin;Kinase;Reference proteome;Serine/threonine-protein kinase;Transferase	Q13418	manual protein assignment, no change to protein ortholog type	ILK	NA
Beta-1,4-glucuronyltransferase 1	267	tr	A0A7J8GW61	A0A7J8GW61	HJG63_001329	4.08353	Glycoprotein;Glycosyltransferase;Golgi apparatus;Manganese;Membrane;Metal-binding;Reference proteome;Signal-anchor;Transferase;Transmembrane;Transmembrane helix	O43505	✅	B4GAT1	Congenital muscular dystrophy;Disease variant;Dystroglycanopathy;Glycoprotein;Glycosyltransferase;Golgi apparatus;Lissencephaly;Manganese;Membrane;Metal-binding;Proteomics identification;Reference proteome;Signal-anchor;Transferase;Transmembrane;Transmembrane helix
Palmitoyl thioesterase CPT1C	268	tr	A0A7J8CF57	A0A7J8CF57;A0A7J8CF59;A0A7J8CF66;A0A7J8CF69;A0A7J8CF77;A0A7J8CF88;A0A7J8CFB3	HJG63_003298	4.0698	Acyltransferase;Fatty acid metabolism;Lipid metabolism;Membrane;Reference proteome;Transferase;Transmembrane;Transmembrane helix	Q8TCG5	previously called Carnitine palmitoyltransferase 1C in bats	CPT1C	3D-structure;Acyltransferase;Alternative splicing;Cell projection;Disease variant;Endoplasmic reticulum;Fatty acid metabolism;Hereditary spastic paraplegia;Hydrolase;Lipid metabolism;Membrane;Neurodegeneration;Proteomics identification;Reference proteome;Transferase;Transmembrane;Transmembrane helix
ribose-5-phosphate isomerase	269	tr	A0A7J8FLL9	A0A7J8FLL9;A0A7J8FNE2	HJG63_016886	4.06321	Isomerase;Reference proteome	P49247	✅	RPIA	Disease variant;Isomerase;Methylation;Neuropathy;Phosphoprotein;Proteomics identification;Reference proteome
Glutathione S-transferase (Glutathione S-transferase A3)	270	tr	A0A7J8KBH2	A0A7J8KBH2	HJG63_007955	4.06004	Reference proteome;Transferase	Q16772	✅	GSTA3	3D-structure;Acetylation;Cytoplasm;Lipid metabolism;Proteomics identification;Reference proteome;Transferase
Serpin family E member 2 (Glia-derived nexin)	271	tr	A0A7J8JLA7	A0A7J8JLA7;A0A7J8JLB9;A0A7J8JLC2;A0A7J8JMZ0	HJG63_017416	4.05991	Reference proteome	P07093	✅	SERPINE2	3D-structure;Alternative splicing;Developmental protein;Differentiation;Direct protein sequencing;Glycoprotein;Heparin-binding;Neurogenesis;Protease inhibitor;Proteomics identification;Reference proteome;Secreted;Serine protease inhibitor;Signal
Complement C3-like	272	tr	A0A7J8BNT5	A0A7J8BNT5	HJG63_001855	4.05903	Complement alternate pathway;Disulfide bond;Immunity;Innate immunity;Reference proteome;Secreted	P01024	✅	C3	3D-structure;Age-related macular degeneration;Cleavage on pair of basic residues;Complement alternate pathway;Complement pathway;Direct protein sequencing;Disease variant;Disulfide bond;Fatty acid metabolism;Glycoprotein;Hemolytic uremic syndrome;Immunity;Inflammatory response;Innate immunity;Lipid metabolism;Phosphoprotein;Proteomics identification;Reference proteome;Secreted;Signal;Thioester bo…
14-3-3 protein epsilon	273	tr	A0A7J8GAC0	A0A7J8GAC0;A0A7J8GBM5	HJG63_011642	4.0248	Reference proteome	P62258	✅	YWHAE	3D-structure;Acetylation;Alternative splicing;Cytoplasm;Direct protein sequencing;Host-virus interaction;Isopeptide bond;Nucleus;Phosphoprotein;Proteomics identification;Reference proteome;Ubl conjugation
Fatty acid synthase	274	tr	A0A7J8G7T4	A0A7J8G7T4	HJG63_004966	4.01165	Acetylation;Fatty acid biosynthesis;Fatty acid metabolism;Hydrolase;Lipid biosynthesis;Lipid metabolism;Lyase;Multifunctional enzyme;NAD;NADP;Oxidoreductase;Phosphopantetheine;Phosphoprotein;Pyridoxal phosphate;Reference proteome;S-nitrosylation;Transferase	P49327	✅	FASN	3D-structure;Acetylation;Cytoplasm;Direct protein sequencing;Fatty acid biosynthesis;Fatty acid metabolism;Hydrolase;Isopeptide bond;Lipid biosynthesis;Lipid metabolism;Lyase;Multifunctional enzyme;NAD;NADP;Oxidoreductase;Phosphopantetheine;Phosphoprotein;Proteomics identification;Pyridoxal phosphate;Reference proteome;S-nitrosylation;Transferase;Ubl conjugation
Glutathione hydrolase;Glutathione hydrolase;Gamma-glutamyltransferase 5;Glutathione hydrolase (Glutathione hydrolase 5 proenzyme)	275	tr	A0A7J8GZ58	A0A7J8GZ58;A0A7J8GZA3;A0A7J8GZX7;A0A7J8H085	HJG63_005584	4.00705	Acyltransferase;Hydrolase;Reference proteome;Signal;Transferase	P36269	✅	GGT5	Acyltransferase;Alternative splicing;Glutathione biosynthesis;Glycoprotein;Hydrolase;Leukotriene biosynthesis;Membrane;Protease;Proteomics identification;Reference proteome;Signal-anchor;Transferase;Transmembrane;Transmembrane helix;Zymogen
Serpin family B member 1 (Leukocyte elastase inhibitor)	276	tr	A0A7J8KGA6	A0A7J8KGA6;A0A7J8KGF4;A0A7J8KGJ4	HJG63_017405	3.99574	Protease inhibitor;Reference proteome;Serine protease inhibitor	P30740	✅	SERPINB1	3D-structure;Acetylation;Alternative splicing;Cytoplasm;Direct protein sequencing;Endosome;Lysosome;Phosphoprotein;Protease inhibitor;Proteomics identification;Reference proteome;Secreted;Serine protease inhibitor
Coronin (Coronin-1A)	277	tr	A0A7J8EXI1	A0A7J8EXI1;A0A7J8EXK4	HJG63_003223	3.99257	Acetylation;Actin-binding;Coiled coil;Cytoplasm;Cytoplasmic vesicle;Cytoskeleton;Phosphoprotein;Reference proteome;Repeat;Ubl conjugation;WD repeat	P31146	✅	CORO1A	Acetylation;Actin-binding;Coiled coil;Cytoplasm;Cytoplasmic vesicle;Cytoskeleton;Direct protein sequencing;Disease variant;Membrane;Phosphoprotein;Proteomics identification;Reference proteome;Repeat;Ubl conjugation;WD repeat
Matrix metalloproteinase-9	278	tr	A0A7J8DIN6	A0A7J8DIN6	HJG63_013409	3.9894	Calcium;Collagen degradation;Disulfide bond;Extracellular matrix;Hydrolase;Metal-binding;Metalloprotease;Protease;Reference proteome;Repeat;Secreted;Signal;Zinc;Zymogen	P14780	✅	MMP9	3D-structure;Calcium;Collagen degradation;Direct protein sequencing;Disulfide bond;Extracellular matrix;Glycoprotein;Hydrolase;Metal-binding;Metalloprotease;Protease;Proteomics identification;Reference proteome;Repeat;Secreted;Signal;Zinc;Zymogen
Creatine kinase M-type	279	tr	A0A7J8CEW9	A0A7J8CEW9;A0A7J8CEY2;A0A7J8CF53	HJG63_002921	3.98737	ATP-binding;Kinase;Nucleotide-binding;Reference proteome;Transferase	P06732	✅	CKM	3D-structure;ATP-binding;Cytoplasm;Direct protein sequencing;Kinase;Nucleotide-binding;Phosphoprotein;Proteomics identification;Reference proteome;Transferase
Microfibril associated protein 4	280	tr	A0A7J8GCA4	A0A7J8GCA4	HJG63_013250	3.9688	Reference proteome;Signal	P55083	✅	MFAP4	3D-structure;Alternative splicing;Calcium;Cell adhesion;Direct protein sequencing;Extracellular matrix;Glycoprotein;Proteomics identification;Reference proteome;Secreted;Signal
Proteasome subunit alpha type (Proteasome subunit alpha type-2)	281	tr	A0A7J8D786	A0A7J8D786	HJG63_008902	3.96478	Cytoplasm;Nucleus;Proteasome;Reference proteome	P25787	✅	PSMA2	3D-structure;Acetylation;Cytoplasm;Direct protein sequencing;Nucleus;Phosphoprotein;Proteasome;Proteomics identification;Reference proteome
Collagen type VI alpha 3 chain	282	tr	A0A7J8JCS5	A0A7J8JCS5	HJG63_003167	3.93599	Collagen;Disulfide bond;Extracellular matrix;Reference proteome;Secreted	P12111	✅	COL6A3	3D-structure;Alternative splicing;Cell adhesion;Collagen;Congenital muscular dystrophy;Direct protein sequencing;Disease variant;Disulfide bond;Dystonia;Extracellular matrix;Glycoprotein;Hydroxylation;Phosphoprotein;Protease inhibitor;Proteomics identification;Reference proteome;Repeat;Secreted;Serine protease inhibitor;Signal
Alpha-actinin-1	283	tr	A0A7J8IE34	A0A7J8IE34;A0A7J8IEY5;A0A7J8IF63;A0A7J8IFK3	HJG63_000252	3.92602	Actin-binding;Calcium;Cell junction;Cell membrane;Cell projection;Coiled coil;Cytoplasm;Cytoskeleton;Membrane;Metal-binding;Reference proteome;Repeat	P12814	✅	ACTN1	3D-structure;Acetylation;Actin-binding;Alternative splicing;Calcium;Cell junction;Cell membrane;Cell projection;Cytoplasm;Cytoskeleton;Direct protein sequencing;Disease variant;Membrane;Metal-binding;Phosphoprotein;Proteomics identification;Reference proteome;Repeat
Acetyl-CoA acetyltransferase 2 (Acetyl-CoA acetyltransferase, cytosolic)	284	tr	A0A7J8K478	A0A7J8K478	HJG63_000176	3.92359	Acyltransferase;Reference proteome;Transferase	Q9BWD1	✅	ACAT2	3D-structure;Acetylation;Acyltransferase;Alternative splicing;Cytoplasm;Direct protein sequencing;Proteomics identification;Reference proteome;Transferase
Septin11; Septin;Septin;Septin;Septin;Septin;Septin;Septin;Septin;Septin;Septin;Septin;Septin;Septin-8;Septin	285	tr	A0A7J8EAC9	A0A7J8EAC9;A0A7J8EAG5;A0A7J8EAM3;A0A7J8EB23;A0A7J8ELI2;A0A7J8ELR1;A0A7J8ELZ6;A0A7J8EM08;A0A7J8EMJ6;A0A7J8EMS3;A0A7J8FLT6;A0A7J8FLU7;A0A7J8FLV7;A0A7J8FLY9;A0A7J8FM35;A0A7J8FMA2;A0A7J8FMA4;A0A7J8FMR7	HJG63_017374;HJG63_017374;HJG63_017374;HJG63_017374;HJG63_017378;HJG63_017378;HJG63_017378;HJG63_017378;HJG63_017378;HJG63_017378;HJG63_017380;HJG63_017380;HJG63_017380;HJG63_017380;HJG63_017380;HJG63_017380;HJG63_017380;HJG63_017380	3.91254	Cell cycle;Cell division;Cell projection;Coiled coil;Cytoplasm;Cytoskeleton;GTP-binding;Nucleotide-binding;Phosphoprotein;Reference proteome;Synapse	Q9NVA2	✅	SEPTIN11	3D-structure;Acetylation;Alternative splicing;Cell cycle;Cell division;Cell projection;Chromosomal rearrangement;Coiled coil;Cytoplasm;Cytoskeleton;Direct protein sequencing;GTP-binding;Nucleotide-binding;Phosphoprotein;Proteomics identification;Reference proteome;Synapse
Cathepsin Z	286	tr	A0A7J8DGA8	A0A7J8DGA8	HJG63_003493	3.9092	Hydrolase;Protease;Reference proteome;Signal;Thiol protease;Zymogen	Q9UBR2	previously called cathepsin X in bats	CTSZ	3D-structure;Disulfide bond;Glycoprotein;Hydrolase;Lysosome;Protease;Proteomics identification;Reference proteome;Signal;Thiol protease;Zymogen
Talin 1	287	tr	A0A7J8ITI9	A0A7J8ITI9;A0A7J8ITK8	HJG63_019283	3.90493	Coiled coil;Cytoplasm;Cytoskeleton;Reference proteome	Q9Y490	✅	TLN1	3D-structure;Acetylation;Alternative splicing;Cell junction;Cell membrane;Cell projection;Cytoplasm;Cytoskeleton;Direct protein sequencing;Host-virus interaction;Membrane;Phosphoprotein;Proteomics identification;Reference proteome
Lactotransferrin	288	tr	A0A7J8HRV0	A0A7J8HRV0	HJG63_012799	3.89935	Disulfide bond;Glycoprotein;Hydrolase;Immunity;Ion transport;Iron;Iron transport;Osteogenesis;Protease;Reference proteome;Repeat;Secreted;Serine protease;Signal;Transport	P02788	✅	LTF	3D-structure;Alternative promoter usage;Antibiotic;Antimicrobial;Cytoplasm;Direct protein sequencing;Disulfide bond;DNA-binding;Glycoprotein;Heparin-binding;Hydrolase;Immunity;Ion transport;Iron;Iron transport;Isopeptide bond;Metal-binding;Nucleus;Osteogenesis;Protease;Proteomics identification;Reference proteome;Repeat;Secreted;Serine protease;Signal;Transcription;Transcription regulation;Transp…
Paraoxonase	289	tr	A0A7J8D7N0	A0A7J8D7N0	HJG63_015655	3.89499	Calcium;Disulfide bond;Glycoprotein;Hydrolase;Metal-binding;Reference proteome;Signal	P27169	✅	PON1	3D-structure;Calcium;Direct protein sequencing;Disulfide bond;Glycoprotein;HDL;Hydrolase;Metal-binding;Proteomics identification;Reference proteome;Secreted;Signal
Proteasome subunit alpha type (Proteasome subunit alpha type-5; Serum paraoxonase/arylesterase 1)	290	tr	A0A7J8BFQ1	A0A7J8BFQ1	HJG63_016039	3.88788	Cytoplasm;Nucleus;Proteasome;Reference proteome	P28066	✅	PSMA5	3D-structure;Acetylation;Alternative splicing;Cytoplasm;Direct protein sequencing;Glycoprotein;Nucleus;Phosphoprotein;Proteasome;Proteomics identification;Reference proteome
Calpain small subunit 1	291	tr	A0A7J8CEB9	A0A7J8CEB9	HJG63_002082	3.87332	Calcium;Metal-binding;Reference proteome	P04632	✅	CAPNS1	3D-structure;Acetylation;Calcium;Cell membrane;Cytoplasm;Direct protein sequencing;Membrane;Metal-binding;Phosphoprotein;Proteomics identification;Reference proteome;Repeat
Malic enzyme (NADP-dependent malic enzyme)	292	tr	A0A7J8KCC5	A0A7J8KCC5	HJG63_013143	3.86615	Cytoplasm;Metal-binding;NADP;Oxidoreductase;Reference proteome	P48163	✅	ME1	3D-structure;Acetylation;Alternative splicing;Cytoplasm;Metal-binding;NADP;Oxidoreductase;Phosphoprotein;Proteomics identification;Reference proteome
Collectin-11	293	tr	A0A7J8FF77	A0A7J8FF77;A0A7J8FG33	HJG63_003178	3.85699	Calcium;Collagen;Disulfide bond;Immunity;Innate immunity;Lectin;Mannose-binding;Reference proteome;Secreted;Signal	Q9BWP8	✅	COLEC11	3D-structure;Alternative splicing;Calcium;Coiled coil;Collagen;Developmental protein;Disease variant;Disulfide bond;Immunity;Innate immunity;Lectin;Mannose-binding;Metal-binding;Proteomics identification;Reference proteome;Secreted;Signal
Fatty acid-binding protein, heart	294	tr	A0A7J8K856	A0A7J8K856	HJG63_004742	3.8569	Acetylation;Cytoplasm;Lipid-binding;Phosphoprotein;Reference proteome;Transport	P05413	✅	FABP3	3D-structure;Acetylation;Cytoplasm;Direct protein sequencing;Lipid-binding;Phosphoprotein;Proteomics identification;Reference proteome;Transport
Pyruvate kinase	295	tr	A0A7J8IPJ8	A0A7J8IPJ8	HJG63_015386	3.83685	Allosteric enzyme;ATP-binding;Glycolysis;Kinase;Magnesium;Metal-binding;Nucleotide-binding;Pyruvate;Reference proteome;Transferase	P14618	✅	PKM	3D-structure;Acetylation;Allosteric enzyme;Alternative splicing;ATP-binding;Cytoplasm;Direct protein sequencing;Glycolysis;Hydroxylation;Isopeptide bond;Kinase;Magnesium;Metal-binding;Methylation;Nucleotide-binding;Nucleus;Phosphoprotein;Potassium;Proteomics identification;Pyruvate;Reference proteome;S-nitrosylation;Transferase;Translation regulation;Ubl conjugation
Calmodulin 3	296	tr	A0A7J8CEI1	A0A7J8CEI1;A0A7J8FEL6;A0A7J8FER8;A0A7J8IFT7;A0A7J8IGI5;A0A7J8IGQ5;A0A7J8IGW5;A0A7J8IHJ1	HJG63_002033;HJG63_002031;HJG63_002032;HJG63_002031;HJG63_002031;HJG63_002031;HJG63_002031;HJG63_002031	3.81389	Calcium;Metal-binding;Methylation;Reference proteome;Repeat	P0DP25	✅	CALM3	3D-structure;Acetylation;Calcium;Cytoplasm;Cytoskeleton;Direct protein sequencing;Disease variant;Isopeptide bond;Long QT syndrome;Metal-binding;Methylation;Phosphoprotein;Reference proteome;Repeat;Ubl conjugation
Prosaposin	297	tr	A0A7J8GE16	A0A7J8GE16	HJG63_016025	3.79324	Disulfide bond;Glycoprotein;Lysosome;Reference proteome;Repeat;Secreted;Signal	P07602	✅	PSAP	3D-structure;Alternative splicing;Direct protein sequencing;Disease variant;Disulfide bond;Gangliosidosis;Gaucher disease;Glycoprotein;Leukodystrophy;Lipid metabolism;Lysosome;Metachromatic leukodystrophy;Neurodegeneration;Parkinson disease;Parkinsonism;Proteomics identification;Reference proteome;Repeat;Secreted;Signal;Sphingolipid metabolism
Multimerin 2	298	tr	A0A7J8GBS5	A0A7J8GBS5;A0A7J8GBY1	HJG63_013411	3.75123	Coiled coil;Collagen;Disulfide bond;Reference proteome;Secreted;Signal	Q9H8L6	✅	MMRN2	Angiogenesis;Coiled coil;Disulfide bond;Extracellular matrix;Glycoprotein;Proteomics identification;Reference proteome;Secreted;Signal
Intercellular adhesion molecule 1	299	tr	A0A7J8BSD9	A0A7J8BSD9	HJG63_006542	3.74487	Cell adhesion;Disulfide bond;Glycoprotein;Immunoglobulin domain;Membrane;Reference proteome;Signal;Transmembrane;Transmembrane helix;Ubl conjugation	P05362	✅	ICAM1	3D-structure;Cell adhesion;Direct protein sequencing;Disulfide bond;Glycoprotein;Host cell receptor for virus entry;Host-virus interaction;Immunoglobulin domain;Membrane;Phosphoprotein;Proteomics identification;Receptor;Reference proteome;Repeat;Signal;Transmembrane;Transmembrane helix;Ubl conjugation
Rab GDP dissociation inhibitor (Rab GDP dissociation inhibitor beta)	300	tr	A0A7J8E783	A0A7J8E783;A0A7J8E7J8;A0A7J8E7V8	HJG63_005543	3.73763	Acetylation;Cytoplasm;GTPase activation;Membrane;Phosphoprotein;Reference proteome	P50395	✅	GDI2	Acetylation;Alternative splicing;Cytoplasm;GTPase activation;Membrane;Phosphoprotein;Proteomics identification;Reference proteome
14-3-3 protein zeta/delta	301	tr;sp	A0A7J8C4Y7	A0A7J8C4Y7;Cont_P63103	HJG63_020805;YWHAZ	3.72397	Coiled coil;Monooxygenase;Oxidoreductase;Reference proteome	P63104	✅	YWHAZ	3D-structure;Acetylation;Alternative splicing;Cytoplasm;Direct protein sequencing;Host-virus interaction;Phosphoprotein;Proteomics identification;Reference proteome
Triokinase/FMN cyclase	302	tr	A0A7J8H927	A0A7J8H927	HJG63_019265	3.70077	ATP-binding;Cobalt;Kinase;Nucleotide-binding;Reference proteome;Transferase	Q3LXA3	✅	TKFC	Alternative splicing;ATP-binding;Cataract;Cobalt;FAD;Flavoprotein;Kinase;Lyase;Magnesium;Manganese;Metal-binding;Multifunctional enzyme;Nucleotide-binding;Phosphoprotein;Proteomics identification;Reference proteome;Transferase
Filamin A	303	tr	A0A7J8EJ93	A0A7J8EJ93;A0A7J8EJY7	HJG63_005189	3.6975	Actin-binding;Reference proteome;Repeat	P21333	✅	FLNA	3D-structure;Acetylation;Actin-binding;Alternative splicing;Cell junction;Cell projection;Cilium biogenesis/degradation;Cytoplasm;Cytoskeleton;Deafness;Direct protein sequencing;Disease variant;Isopeptide bond;Phosphoprotein;Proteomics identification;Reference proteome;Repeat;Ubl conjugation
Endoplasmic reticulum chaperone BiP	304	tr	A0A7J8IL02	A0A7J8IL02	HJG63_006478	3.66067	ATP-binding;Coiled coil;Endoplasmic reticulum;Nucleotide-binding;Reference proteome;Signal;Stress response	P11021	previously called 78 kDa glucose-regulated protein in bats	HSPA5	3D-structure;Acetylation;ATP-binding;Chaperone;Cytoplasm;Direct protein sequencing;Endoplasmic reticulum;Host-virus interaction;Hydrolase;Isopeptide bond;Methylation;Nitration;Nucleotide-binding;Phosphoprotein;Proteomics identification;Reference proteome;Signal;Ubl conjugation
Ferritin (Ferritin heavy chain)	305	tr	A0A7J8GYZ4	A0A7J8GYZ4	HJG63_005334	3.64405	Iron;Iron storage;Lysosome;Metal-binding;Reference proteome	P02794	✅	FTH1	3D-structure;Acetylation;Cytoplasm;Cytoplasmic vesicle;Iron;Iron storage;Lysosome;Metal-binding;Neurodegeneration;Oxidoreductase;Phosphoprotein;Proteomics identification;Reference proteome
Serglycin	306	tr	A0A7J8GHN8	A0A7J8GHN8	HJG63_018465	3.63395	Reference proteome;Signal	P10124	✅	SRGN	Apoptosis;Biomineralization;Direct protein sequencing;Disulfide bond;Glycoprotein;Golgi apparatus;Lysosome;Proteoglycan;Proteomics identification;Reference proteome;Repeat;Secreted;Signal
14-3-3 protein beta/alpha	307	tr	A0A7J8DLW2	A0A7J8DLW2;A0A7J8DMA0	HJG63_020802	3.6259	Coiled coil;Monooxygenase;Oxidoreductase;Reference proteome	P31946 (manual)	✅	YWHAB	NA
Myosin light chain 6;Myosin light chain 6;Myosin light polypeptide 6	308	tr	A0A7J8JI56	A0A7J8JI56;A0A7J8JJB3;A0A7J8JJX7	HJG63_013786	3.61611	Reference proteome	P60660	✅	MYL6	Acetylation;Alternative splicing;Direct protein sequencing;Motor protein;Muscle protein;Myosin;Phosphoprotein;Proteomics identification;Reference proteome;Repeat
Secretogranin-3	309	tr	A0A7J8IRH0	A0A7J8IRH0;A0A7J8IRJ3;A0A7J8ISR4;A0A7J8ITF5	HJG63_017223	3.57062	Cleavage on pair of basic residues;Cytoplasmic vesicle;Membrane;Reference proteome;Secreted;Signal	Q8WXD2	✅	SCG3	Alternative splicing;Cleavage on pair of basic residues;Cytoplasmic vesicle;Glycoprotein;Membrane;Phosphoprotein;Proteoglycan;Proteomics identification;Reference proteome;Secreted;Signal
Acetylcholinesterase;Carboxylic ester hydrolase;Acetylcholinesterase;Carboxylic ester hydrolase;Carboxylic ester hydrolase;Carboxylic ester hydrolase;Carboxylic ester hydrolase;Carboxylic ester hydrolase;Carboxylic ester hydrolase (Acetylcholinesterase)	310	tr	A0A7J8EVQ8	A0A7J8EVQ8;A0A7J8EVV3;A0A7J8EVX5;A0A7J8EW48;A0A7J8EW62;A0A7J8EW77;A0A7J8EWB5;A0A7J8EWC9;A0A7J8EX71	HJG63_000191	3.52994	Cell membrane;Hydrolase;Membrane;Neurotransmitter degradation;Reference proteome;Secreted;Serine esterase;Synapse	P22303	✅	ACHE	3D-structure;Alternative splicing;Blood group antigen;Cell membrane;Direct protein sequencing;Disulfide bond;Glycoprotein;GPI-anchor;Hydrolase;Lipoprotein;Membrane;Neurotransmitter degradation;Nucleus;Proteomics identification;Reference proteome;Secreted;Serine esterase;Signal;Synapse
26S proteasome non-ATPase regulatory subunit 2;26S proteasome non-ATPase regulatory subunit 2;26S proteasome non-ATPase regulatory subunit 2;Proteasome 26S subunit, non-ATPase 2;Proteasome 26S subunit, non-ATPase 2;Proteasome 26S subunit, non-ATPase 2;26S proteasome non-ATPase regulatory subunit 2;26S proteasome non-ATPase regulatory subunit 2;Proteasome 26S subunit, non-ATPase 2	311	tr	A0A7J8HU03	A0A7J8HU03;A0A7J8HUS2;A0A7J8HUT1;A0A7J8HUT2;A0A7J8HUU1;A0A7J8HUW3;A0A7J8HUX3;A0A7J8HV63;A0A7J8HVN9	HJG63_016067	3.5045	Proteasome;Reference proteome;Repeat	Q13200	✅	PSMD2	3D-structure;Acetylation;Alternative splicing;Direct protein sequencing;Phosphoprotein;Proteasome;Proteomics identification;Reference proteome;Repeat
Alcohol dehydrogenase 4 (Class II), pi polypeptide (All-trans-retinol dehydrogenase [NAD(+)] ADH4)	312	tr	A0A7J8E5P4	A0A7J8E5P4	HJG63_000373	3.4791	Metal-binding;NAD;Oxidoreductase;Reference proteome;Zinc	P08319	✅	ADH4	3D-structure;Alternative splicing;Cytoplasm;Direct protein sequencing;Lipid metabolism;Metal-binding;NAD;Oxidoreductase;Phosphoprotein;Proteomics identification;Reference proteome;Zinc
Desmoplakin	313	tr	A0A7J8K7E0	A0A7J8K7E0;A0A7J8K7E9	HJG63_004147	3.47697	Cell junction;Coiled coil;Cytoplasm;Phosphoprotein;Reference proteome;Repeat;SH3 domain	P15924	✅	DSP	3D-structure;Alternative splicing;Cardiomyopathy;Cell junction;Cell membrane;Coiled coil;Cytoplasm;Disease variant;Epidermolysis bullosa;Membrane;Methylation;Palmoplantar keratoderma;Phosphoprotein;Proteomics identification;Reference proteome;Repeat;SH3 domain
EH domain containing 3	314	tr	A0A7J8FFU1	A0A7J8FFU1	HJG63_004345	3.46887	Calcium;Cell membrane;Endosome;Membrane;Metal-binding;Reference proteome	Q9NZN3	✅	EHD3	Acetylation;Alternative splicing;ATP-binding;Calcium;Cell membrane;Cell projection;Cilium;Cilium biogenesis/degradation;Coiled coil;Direct protein sequencing;Endosome;Isopeptide bond;Membrane;Metal-binding;Nucleotide-binding;Phosphoprotein;Protein transport;Proteomics identification;Reference proteome;Transport;Ubl conjugation
Transgelin (Transgelin-2)	315	tr	A0A7J8BI67	A0A7J8BI67	HJG63_018861	3.45977	Reference proteome	P37802	✅	TAGLN2	3D-structure;Acetylation;Alternative splicing;Direct protein sequencing;Isopeptide bond;Methylation;Phosphoprotein;Proteomics identification;Reference proteome;Ubl conjugation
Golgi membrane protein 1	316	tr	A0A7J8IKG3	A0A7J8IKG3;A0A7J8IKS5	HJG63_005776	3.42783	Coiled coil;Membrane;Reference proteome;Signal-anchor;Transmembrane;Transmembrane helix	Q8NBJ4	✅	GOLM1	Acetylation;Alternative initiation;Coiled coil;Glycoprotein;Golgi apparatus;Membrane;Phosphoprotein;Proteomics identification;Reference proteome;Signal-anchor;Transmembrane;Transmembrane helix
Aminopeptidase (Endoplasmic reticulum aminopeptidase 1)	317	tr	A0A7J8EYE3	A0A7J8EYE3;A0A7J8EZF2	HJG63_004575	3.39325	Aminopeptidase;Hydrolase;Membrane;Metal-binding;Metalloprotease;Protease;Reference proteome;Signal;Signal-anchor;Transmembrane;Transmembrane helix;Zinc	Q9NZ08	✅	ERAP1	3D-structure;Adaptive immunity;Alternative splicing;Aminopeptidase;Direct protein sequencing;Disulfide bond;Endoplasmic reticulum;Glycoprotein;Hydrolase;Immunity;Membrane;Metal-binding;Metalloprotease;Protease;Proteomics identification;Reference proteome;Signal-anchor;Transmembrane;Transmembrane helix;Zinc
Pleckstrin	318	tr	A0A7J8FKV7	A0A7J8FKV7;A0A7J8FL08	HJG63_015455	3.36474	Acetylation;Reference proteome	P08567	✅	PLEK	3D-structure;Acetylation;Phosphoprotein;Proteomics identification;Reference proteome;Repeat
Vitellogenin domain-containing protein (Apolipoprotein B-100)	319	tr	A0A7J8FDU3	A0A7J8FDU3	HJG63_000831	3.36211	Cholesterol metabolism;Chylomicron;Cytoplasm;Disulfide bond;Heparin-binding;LDL;Lipid droplet;Lipid metabolism;Lipid transport;Reference proteome;Secreted;Signal;Steroid metabolism;Sterol metabolism;Transport;VLDL	P04114	✅	APOB	Acetylation;Atherosclerosis;Cholesterol metabolism;Chylomicron;Cytoplasm;Direct protein sequencing;Disease variant;Disulfide bond;Glycoprotein;Heparin-binding;LDL;Lipid droplet;Lipid metabolism;Lipid transport;Lipoprotein;Palmitate;Phosphoprotein;Proteomics identification;Reference proteome;RNA editing;Secreted;Signal;Steroid metabolism;Sterol metabolism;Transport;VLDL
alpha-1,2-Mannosidase (Mannosyl-oligosaccharide 1,2-alpha-mannosidase IA)	320	tr	A0A7J8KBZ2	A0A7J8KBZ2	HJG63_012923	3.32695	Calcium;Coiled coil;Disulfide bond;Glycosidase;Hydrolase;Membrane;Metal-binding;Reference proteome;Transmembrane;Transmembrane helix	P33908	✅	MAN1A1	Alternative splicing;Calcium;Disulfide bond;Glycoprotein;Glycosidase;Golgi apparatus;Hydrolase;Membrane;Proteomics identification;Reference proteome;Signal-anchor;Transmembrane;Transmembrane helix
Myoglobin	321	tr	A0A7J8JI11	A0A7J8JI11	HJG63_013064	3.28655	Cytoplasm;Heme;Iron;Metal-binding;Muscle protein;Oxidoreductase;Oxygen transport;Reference proteome;Transport	P02144	✅	MB	3D-structure;Cytoplasm;Direct protein sequencing;Disease variant;Heme;Iron;Metal-binding;Muscle protein;Oxidoreductase;Oxygen transport;Phosphoprotein;Proteomics identification;Reference proteome;Transport
Transaldolase	322	tr	A0A7J8H6Y2	A0A7J8H6Y2;A0A7J8H761;A0A7J8H7T7;A0A7J8H8N7	HJG63_018865	3.23763	Pentose shunt;Reference proteome;Schiff base;Transferase	P37837	✅	TALDO1	3D-structure;Acetylation;Alternative initiation;Cytoplasm;Disease variant;Nucleus;Pentose shunt;Phosphoprotein;Proteomics identification;Reference proteome;Schiff base;Transferase
Protein S100 (Protein S100-A9)	323	tr	A0A7J8BGT6	A0A7J8BGT6	HJG63_017114	3.22164	Antioxidant;Calcium;Metal-binding;Reference proteome;Repeat	P06702	✅	S100A9	3D-structure;Antimicrobial;Antioxidant;Apoptosis;Autophagy;Calcium;Cell membrane;Chemotaxis;Cytoplasm;Cytoskeleton;Direct protein sequencing;Immunity;Inflammatory response;Innate immunity;Membrane;Metal-binding;Methylation;Phosphoprotein;Proteomics identification;Reference proteome;Repeat;S-nitrosylation;Secreted;Zinc
Prolow-density lipoprotein receptor-related protein 1	324	tr	A0A7J8JJF1	A0A7J8JJF1	HJG63_012668	3.16424	Calcium;Disulfide bond;EGF-like domain;Endocytosis;Glycoprotein;Membrane;Receptor;Reference proteome;Repeat;Signal;Transmembrane;Transmembrane helix	Q07954	previously called LDL receptor related protein 1 in bats	LRP1	3D-structure;Acetylation;Alternative splicing;Calcium;Cell membrane;Coated pit;Cytoplasm;Cytoskeleton;Developmental protein;Direct protein sequencing;Disease variant;Disulfide bond;EGF-like domain;Endocytosis;Glycoprotein;Golgi apparatus;Host-virus interaction;Membrane;Metal-binding;Nucleus;Phosphoprotein;Proteomics identification;Receptor;Reference proteome;Repeat;Signal;Transmembrane;Transmembr…
Cullin-associated NEDD8-dissociated protein 1	325	tr	A0A7J8JBS9	A0A7J8JBS9;A0A7J8JBX9;A0A7J8JC75;A0A7J8JCY7	HJG63_002062	3.12949	Acetylation;Cytoplasm;Nucleus;Phosphoprotein;Reference proteome;Repeat;Ubl conjugation pathway	Q86VP6	✅	CAND1	3D-structure;Acetylation;Alternative splicing;Cytoplasm;Direct protein sequencing;Nucleus;Phosphoprotein;Proteomics identification;Reference proteome;Repeat;Ubl conjugation pathway
Inactive rhomboid protein (Inactive rhomboid protein 2)	326	tr	A0A7J8GGC4	A0A7J8GGC4	HJG63_016659	3.04595	Endoplasmic reticulum;Membrane;Reference proteome;Transmembrane;Transmembrane helix	Q6PJF5	✅	RHBDF2	3D-structure;Alternative splicing;Cell membrane;Disease variant;Endoplasmic reticulum;Growth factor binding;Membrane;Palmoplantar keratoderma;Phosphoprotein;Protein transport;Proteomics identification;Reference proteome;Transmembrane;Transmembrane helix;Transport
Glucose-6-phosphate isomerase	327	tr	A0A7J8CGH6	A0A7J8CGH6	HJG63_005825	2.99987	Gluconeogenesis;Glycolysis;Isomerase;Reference proteome	P06744	✅	GPI	3D-structure;Acetylation;Alternative splicing;Cytokine;Cytoplasm;Direct protein sequencing;Disease variant;Gluconeogenesis;Glycolysis;Growth factor;Hereditary hemolytic anemia;Hydroxylation;Isomerase;Phosphoprotein;Proteomics identification;Reference proteome;Secreted;Ubl conjugation
Cytosol aminopeptidase	328	tr	A0A7J8E853	A0A7J8E853	HJG63_007500	2.67691	Aminopeptidase;Hydrolase;Protease;Reference proteome;Zinc	P28838	✅	LAP3	Acetylation;Alternative initiation;Aminopeptidase;Cytoplasm;Direct protein sequencing;Hydrolase;Magnesium;Manganese;Metal-binding;Phosphoprotein;Protease;Proteomics identification;Reference proteome;Zinc

## Sheet: keywords
ST3. UniProt Keyword annotations. Each UniProt keyword (column A) is scraped from the human protein orthologs to each identified ERB protein. The 'total_occurrences' column provides a count of each time the respective keyword appeared in this dataset, followed by the number of unique proteins it is annotated to (i.e. human gene name symbols might duplicate even though the corresponding human prot…
human_keywords	total_occurrences	unique_protein_count	proteins_gene_symbol	percent_proteins_represented
Reference proteome	325	316	ALB, TF, SERPINA1, HRG, COL20A1, C3, HP, HPX, APOH, A2M , AHSG, A1BG, GC, RTTN, CP , CFH , FN1, KNG1, C4BPA, CFB , ITIH4, GSN, AMBP, C4A, ITIH2, ITIH1, SERPINC1, APOA4, SERPING1 , SERPINA4 , FETUB, QSOX1, SERPIND1 , SERPINF1 , CLU, C9, C1S, TTR, AGT, LRG1, ITIH3, C1QB , F2, CFI, CFH-like, C8A, SERPINA7, C5, IGLV5-45 , PROS1, MGAM , C8B, EMC1, ACTB, C8G, AFM, TF , C1QC , C7, C6, THBS1, GPX3, CFHR2…	99.06
Proteomics identification	322	313	ALB, TF, SERPINA1, HRG, COL20A1, C3, HP, HPX, APOH, A2M , AHSG, A1BG, GC, RTTN, CP , CFH , FN1, KNG1, C4BPA, CFB , ITIH4, GSN, AMBP, C4A, ITIH2, ITIH1, SERPINC1, APOA4, SERPING1 , SERPINA4 , FETUB, QSOX1, SERPIND1 , SERPINF1 , CLU, C9, C1S, TTR, AGT, LRG1, ITIH3, C1QB , F2, CFI, CFH-like, C8A, SERPINA7, C5, IGLV5-45 , PROS1, MGAM , C8B, EMC1, ACTB, C8G, AFM, TF , C1QC , C7, C6, THBS1, GPX3, CFHR2…	98.12
3D-structure	259	251	ALB, TF, SERPINA1, COL20A1, C3, HP, APOH, A2M , GC, CP , CFH , FN1, KNG1, C4BPA, CFB , GSN, AMBP, C4A, ITIH1, SERPINC1, APOA4, SERPING1 , SERPINA4 , FETUB, QSOX1, SERPIND1 , SERPINF1 , CLU, C9, C1S, TTR, AGT, LRG1, C1QB , F2, CFI, CFH-like, C8A, SERPINA7, C5, PROS1, MGAM , C8B, ACTB, C8G, AFM, TF , C1QC , C7, C6, THBS1, GPX3, CFHR2, SERPINA6, CA2, CLEC3B , CFP , PPBP , AOC3 , HGFAC, F5, JCHAIN , …	78.68
Direct protein sequencing	249	240	ALB, TF, SERPINA1, HRG, C3, HP, HPX, APOH, A2M , AHSG, A1BG, GC, CP , CFH , FN1, KNG1, C4BPA, CFB , ITIH4, GSN, AMBP, C4A, ITIH2, ITIH1, SERPINC1, SERPING1 , SERPINA4 , SERPIND1 , SERPINF1 , CLU, C9, C1S, TTR, AGT, LRG1, ITIH3, C1QB , F2, CFI, CFH-like, C8A, SERPINA7, C5, MGAM , C8B, ACTB, C8G, AFM, TF , C1QC , C7, C6, GPX3, CFHR2, PGLYRP2 , SERPINA6, CA2, CLEC3B , PPBP , AOC3 , HGFAC, JCHAIN , C…	75.24
Glycoprotein	200	191	ALB, TF, SERPINA1, HRG, COL20A1, C3, HP, HPX, APOH, A2M , AHSG, A1BG, GC, CP , CFH , FN1, KNG1, C4BPA, CFB , ITIH4, AMBP, C4A, ITIH2, ITIH1, SERPINC1, SERPING1 , SERPINA4 , FETUB, QSOX1, SERPIND1 , SERPINF1 , CLU, C9, C1S, TTR, AGT, LRG1, ITIH3, C1QB , F2, CFI, CFH-like, C8A, SERPINA7, C5, PROS1, MGAM , C8B, EMC1, AFM, TF , C1QC , C7, C6, THBS1, CFHR2, PGLYRP2 , CTBS , SERPINA6, CLEC3B , CFP , AO…	59.87
Signal	197	188	ALB, TF, SERPINA1, HRG, COL20A1, C3, HP, HPX, APOH, A2M , AHSG, A1BG, GC, CP , CFH , FN1, KNG1, C4BPA, CFB , ITIH4, GSN, AMBP, C4A, ITIH2, ITIH1, SERPINC1, APOA4, SERPING1 , SERPINA4 , FETUB, QSOX1, SERPIND1 , SERPINF1 , CLU, C9, C1S, TTR, AGT, LRG1, ITIH3, C1QB , F2, CFI, CFH-like, C8A, SERPINA7, C5, IGLV5-45 , PROS1, C8B, EMC1, C8G, AFM, TF , C1QC , C7, C6, THBS1, GPX3, CFHR2, PGLYRP2 , CTBS , …	58.93
Secreted	186	177	ALB, TF, SERPINA1, HRG, COL20A1, C3, HP, HPX, APOH, A2M , AHSG, A1BG, GC, CP , CFH , FN1, KNG1, C4BPA, CFB , ITIH4, GSN, AMBP, C4A, ITIH2, ITIH1, SERPINC1, APOA4, SERPING1 , SERPINA4 , FETUB, QSOX1, SERPINF1 , CLU, C9, TTR, AGT, LRG1, ITIH3, C1QB , F2, CFI, CFH-like, C8A, SERPINA7, C5, IGLV5-45 , PROS1, C8B, EMC1, C8G, AFM, TF , C1QC , C7, C6, THBS1, GPX3, CFHR2, PGLYRP2 , SERPINA6, CLEC3B , CFP …	55.49
Disulfide bond	173	164	ALB, TF, HRG, C3, HP, HPX, APOH, A2M , AHSG, A1BG, GC, CP , CFH , FN1, KNG1, C4BPA, CFB , ITIH4, GSN, AMBP, C4A, ITIH2, ITIH1, SERPINC1, SERPING1 , FETUB, QSOX1, CLU, C9, C1S, AGT, LRG1, C1QB , F2, CFI, CFH-like, C8A, C5, IGLV5-45 , PROS1, MGAM , C8B, C8G, AFM, TF , C1QC , C7, C6, THBS1, CFHR2, PGLYRP2 , CLEC3B , CFP , PPBP , AOC3 , HGFAC, F5, JCHAIN , C1R, F10, F12, AZGP1 , APOR, ADIPOQ , IGFALS…	51.41
Phosphoprotein	159	155	ALB, TF, SERPINA1, C3, AHSG, RTTN, CP , FN1, KNG1, GSN, C4A, ITIH2, ITIH1, SERPINC1, APOA4, FETUB, QSOX1, SERPIND1 , SERPINF1 , CLU, C9, TTR, C8B, TF , PGLYRP2 , CA2, F5, C1R, TTC4, SERPINA10, CD44, ACE, IL1RAP, HSPA8, LCP1 , PSMA7 , F9, IFNAR1 , APOE, MAN2A1 , SYNJ2 , PRDX2, TUBB, TUBA4A, PROC, VCL, LUM, PSMA6, GP1BA , FGA, PPP3CA , FERMT3, KPNB1, CORO1B , TFRC, UBA52, FGG, TUBB1 , IGFBP3, PFN1 …	48.59
Alternative splicing	157	151	ALB, SERPINA1, COL20A1, HP, A1BG, GC, RTTN, CFH , FN1, KNG1, CFB , ITIH4, GSN, C4A, ITIH1, SERPING1 , FETUB, QSOX1, SERPIND1 , CLU, ITIH3, CFH-like, MGAM , EMC1, THBS1, CFHR2, PGLYRP2 , AOC3 , CLP1, IGFALS , SLC25A27 , HABP2, BTD, CD44, ACE, ECM1, MASP1, IL1RAP, C2, HSPA8, LCP1 , ATRN, VWF, PSMA7 , F9, IFNAR1 , C4BPB , SERPINF2 , MASP2 , CRISP2 , SYNJ2 , GPLD1, VCAM1, PRDX2, TUBA4A, CUTA , PROC, …	47.34
Disease variant	134	128	ALB, TF, HRG, C3, HP, AHSG, RTTN, CFH , FN1, KNG1, CFB , GSN, C4A, SERPINC1, SERPING1 , SERPIND1 , C9, C1S, TTR, AGT, C1QB , F2, CFI, CFH-like, PROS1, EMC1, ACTB, TF , C1QC , C7, SERPINA6, CA2, CLEC3B , CFP , F5, C1R, F10, F12, CLP1, ADIPOQ , IGFALS , BTD, ECM1, MASP1, C2, LCP1 , F13B, VWF, F9, CFD, CPN1 , IFNAR1 , SERPINF2 , MASP2 , APOE, F13A1, APOC3, TUBB, PROC, PLA2G7, VCL, CFH, GP1BA , COLEC…	40.13
Repeat	124	116	ALB, TF, HRG, COL20A1, HP, HPX, APOH, AHSG, A1BG, GC, CP , CFH , FN1, KNG1, C4BPA, CFB , GSN, AMBP, APOA4, SERPING1 , FETUB, SERPIND1 , C1S, LRG1, C1QB , F2, CFI, CFH-like, C8A, PROS1, MGAM , C8B, EMC1, AFM, TF , C1QC , C7, C6, THBS1, CFHR2, CFP , HGFAC, F5, C1R, F10, F12, APOR, ADIPOQ , TTC4, IGFALS , SLC25A27 , HABP2, CD5L , ACE, ECM1, MASP1, IL1RAP, C2, LCP1 , F13B, ATRN, VWF, F9, IFNAR1 , C4B…	36.36
Cytoplasm	106	106	RTTN, GSN, AMBP, CLU, TTR, ACTB, CA2, TTLL12, TTC4, CD5L , ACE, HSPA8, LCP1 , PSMA7 , F13A1, SYNJ2 , BLMH, PRDX2, TUBB, TUBA4A, SERPINB10, VCL, PSMA6, COLEC10 , PPP3CA , KPNB1, FKTN, CORO1B , AHSP, PSMB3 , UBA52, TUBB1 , PFN1 , PSMB5, RAP1B, TREML1 , ALDOB , LGALS1 , PPIA , PSMB2 , TUBB2A, GAPDH, CDH13, TPI1, CFL1, S100A4 , CKB, PSMA4 , CDH1, EEF1A1, BLVRB , FLT4, ACTA1, PSMA1 , TUBB4B , NR1D1, P…	33.23
Acetylation	96	96	RTTN, GSN, ACTB, CA2, TTC4, HSPA8, LCP1 , PSMA7 , F13A1, BLMH, PRDX2, TUBB, TUBA4A, VCL, PSMA6, PPP3CA , KPNB1, PSMB3 , PFN1 , ALDH1L2 , ALDOB , LGALS1 , SLC4A1 , CAT, PPIA , PSMB2 , TUBB2A, GAPDH, TPI1, CFL1, S100A4 , BPGM , CAP1, PSMA4 , EEF1A1, ACTA1, PSMA1 , TUBB4B , QDPR, TKT, NR1D1, RSU1, PSMB1 , PNPT1 , ARHGDIB, PEPD, TUBA1B, KCTD12 , ACTG1, HPRT1 , SOD1, ALDOC, LGALSL , LDHA , PSMB4 , MSN…	30.09
Membrane	74	74	AMBP, QSOX1, CLU, C9, C8A, IGLV5-45 , MGAM , PGLYRP2 , CA2, AOC3 , SLC25A27 , CD44, ACE, IL1RAP, HSPA8, LCP1 , ATRN, IFNAR1 , MAN2A1 , SYNJ2 , VCAM1, VCL, NRG3 , GP1BA , PPP3CA , FKTN, TFRC, RAP1B, TREML1 , SLC4A1 , GAPDH, CDH13, MRC2 , CFL1, CKB, CAP1, CD109, CDH1, EEF1A1, FLT4, PKHD1L1 , IFNAR2, SEMA4B, ZNRF1, PNPT1 , PLXDC1, B4GALT1, KCTD12 , VNN1, ANPEP , PLXDC2, MSN , MYH9, HSP90AB1, ENO1 , …	23.2
Hydrolase	71	69	CFB , C1S, F2, CFI, MGAM , ACTB, PGLYRP2 , CTBS , HGFAC, C1R, F10, F12, HABP2, BTD, ACE, MASP1, IL1RAP, C2, HSPA8, F9, C1RL , CFD, CPN1 , MASP2 , MAN2A1 , SYNJ2 , GPLD1, BLMH, TUBA4A, PROC, PLA2G7, LCAT, PPP3CA , MAN2B1 , CPB2, PSMB5, RAP1B, SMPDL3A , GUSB, PON3 , H6PD , BPGM , ENPP2, EEF1A1, ACTA1, CTSS, PNPT1 , PRSS47P , F7, PEPD, TUBA1B, PAPPA, VNN1, ACTG1, ANPEP , RNASE1, PSMB10 , CPT1C , FAS…	21.63
Metal-binding	71	69	ALB, TF, HRG, HPX, CP , GSN, C1S, CFI, TF , PGLYRP2 , CA2, AOC3 , F5, ACE, MASP1, C2, LCP1 , F9, CPN1 , MASP2 , MAN2A1 , F13A1, TUBB, TUBA4A, FGA, PPP3CA , MAN2B1 , FGG, TUBB1 , CPB2, SMPDL3A , CAT, TUBB2A, CDH13, PON3 , S100A4 , ENPP2, CDH1, TUBB4B , TKT, NR1D1, ZNRF1, PEPD, B4GALT1, PAPPA, ANPEP , HPRT1 , SOD1, ENO1 , TIMP3, B4GAT1, MMP9, ACTN1, LTF, PON1 , CAPNS1, ME1, COLEC11, PKM, CALM3 , TK…	21.63
Immunity	51	48	C3, HP, CFH , C4BPA, CFB , C4A, SERPING1 , CLU, C9, C1S, C1QB , CFI, CFH-like, C8A, C5, IGLV5-45 , C8B, C8G, C1QC , C7, C6, PGLYRP2 , CFP , C1R, TTLL12, APOR, TTC4, CD5L , MASP1, IL1RAP, C2, C1RL , CFD, C4BPB , MASP2 , C1QA, CFH, FGA, MBL2, GAPDH, FGB, PSMA1 , FGL1, LCN2 , LTF, COLEC11, ERAP1 , S100A9	15.05
Cell membrane	50	50	AMBP, C8A, IGLV5-45 , MGAM , CA2, AOC3 , CD44, ACE, IL1RAP, HSPA8, LCP1 , ATRN, IFNAR1 , SYNJ2 , VCAM1, VCL, NRG3 , PPP3CA , TFRC, RAP1B, TREML1 , SLC4A1 , CDH13, CFL1, CKB, CAP1, CD109, CDH1, EEF1A1, FLT4, PKHD1L1 , IFNAR2, PLXDC1, B4GALT1, KCTD12 , VNN1, ANPEP , MSN , MYH9, HSP90AB1, ENO1 , ACTN1, TLN1, CAPNS1, ACHE , DSP, EHD3, S100A9 , LRP1 , RHBDF2	15.67
Calcium	46	44	ALB, GSN, C1S, F2, CFI, PROS1, THBS1, AOC3 , F5, F10, MASP1, LCP1 , F9, MASP2 , F13A1, PROC, COLEC10 , FGA, FGG, THBS4, MBL2, CDH13, MRC2 , FBLN1, PON3 , S100A4 , ENPP2, CDH1, TKT, F7, NELL2, COMP, PROZ , MMP9, MFAP4, ACTN1, PON1 , CAPNS1, COLEC11, CALM3 , EHD3, MAN1A1 , S100A9 , LRP1	13.79
Nucleus	44	44	AMBP, CLU, ACTB, CLP1, TTLL12, TTC4, HSPA8, PSMA7 , SERPINB10, PSMA6, KPNB1, FKTN, PSMB3 , UBA52, IGFBP3, PSMB5, PPIA , PSMB2 , GAPDH, CFL1, S100A4 , PSMA4 , PLTP, EEF1A1, FLT4, PSMA1 , NR1D1, PSMB1 , SOD1, PSMB4 , HSP90AB1, H2BC4, PSMB10 , ENO1 , CSTB, YWHAE, PSMA2 , LTF, PSMA5 , PKM, ACHE , TALDO1, LRP1 , CAND1	13.79
Innate immunity	43	40	C3, CFH , C4BPA, CFB , C4A, SERPING1 , CLU, C9, C1S, C1QB , CFI, CFH-like, C8A, C5, C8B, C8G, C1QC , C7, C6, CFP , C1R, TTLL12, APOR, TTC4, MASP1, IL1RAP, C2, C1RL , CFD, C4BPB , MASP2 , C1QA, CFH, FGA, MBL2, GAPDH, FGB, LCN2 , COLEC11, S100A9	12.54
Ubl conjugation	42	42	CLU, ACTB, HSPA8, IFNAR1 , VCAM1, TUBB, UBA52, PFN1 , PPIA , TUBB2A, GAPDH, MRC2 , TPI1, CFL1, CKB, CAP1, CDH1, EEF1A1, PSMA1 , TKT, NR1D1, ZNRF1, TUBA1B, HPRT1 , SOD1, LDHA , MYH9, HSP90AB1, H2BC4, ENO1 , YWHAE, FASN, CORO1A , LTF, PKM, CALM3 , ICAM1, FLNA, HSPA5, EHD3, TAGLN2, GPI	13.17
Isopeptide bond	41	40	A2M , FN1, ACTB, HSPA8, IFNAR1 , SERPINF2 , TUBB, FGA, UBA52, FGG, TUBB1 , PFN1 , PPIA , TUBB2A, GAPDH, MRC2 , TPI1, CFL1, CKB, CAP1, EEF1A1, ACTA1, PSMA1 , TUBB4B , TKT, TUBA1B, ACTG1, HPRT1 , LDHA , H2BC4, ENO1 , YWHAE, FASN, LTF, PKM, CALM3 , FLNA, HSPA5, EHD3, TAGLN2	12.54
Transmembrane	38	38	QSOX1, C9, C8A, MGAM , AOC3 , SLC25A27 , CD44, ACE, IL1RAP, ATRN, IFNAR1 , MAN2A1 , VCAM1, NRG3 , GP1BA , FKTN, TFRC, TREML1 , SLC4A1 , MRC2 , CDH1, FLT4, PKHD1L1 , IFNAR2, SEMA4B, PLXDC1, B4GALT1, ANPEP , PLXDC2, B4GAT1, CPT1C , GGT5 , ICAM1, GOLM1, ERAP1 , MAN1A1 , LRP1 , RHBDF2	11.91
Protease	36	34	CFB , C1S, F2, CFI, HGFAC, C1R, F10, F12, HABP2, ACE, MASP1, C2, F9, C1RL , CFD, CPN1 , MASP2 , BLMH, PROC, CPB2, PSMB5, CTSS, PRSS47P , F7, PEPD, PAPPA, ANPEP , PSMB10 , GGT5 , MMP9, CTSZ, LTF, ERAP1 , LAP3	10.66
Transmembrane helix	36	36	QSOX1, MGAM , AOC3 , SLC25A27 , CD44, ACE, IL1RAP, ATRN, IFNAR1 , MAN2A1 , VCAM1, NRG3 , GP1BA , FKTN, TFRC, TREML1 , SLC4A1 , MRC2 , CDH1, FLT4, PKHD1L1 , IFNAR2, SEMA4B, PLXDC1, B4GALT1, ANPEP , PLXDC2, B4GAT1, CPT1C , GGT5 , ICAM1, GOLM1, ERAP1 , MAN1A1 , LRP1 , RHBDF2	11.29
Host-virus interaction	33	31	HPX, CFH , AMBP, CFI, CFH-like, HSPA8, PSMA7 , APOE, C1QA, CFH, KPNB1, TFRC, PSMB3 , PSMB5, PPIA , PSMB2 , FBLN1, CFL1, PSMA4 , EEF1A1, PSMB1 , ANPEP , PSMB4 , MSN , PSMB10 , YWHAE, TLN1, ICAM1, YWHAZ, HSPA5, LRP1	9.72
Cytoskeleton	30	30	RTTN, GSN, ACTB, TTLL12, LCP1 , SYNJ2 , TUBB, TUBA4A, VCL, CORO1B , TUBB1 , PFN1 , ALDOB , TUBB2A, GAPDH, CFL1, ACTA1, TUBB4B , TUBA1B, ACTG1, MSN , MYH9, CORO1A , ACTN1, SEPTIN11, TLN1, CALM3 , FLNA, S100A9 , LRP1	9.4
EGF-like domain	29	26	C9, C1S, C8A, PROS1, C8B, C7, C6, THBS1, HGFAC, C1R, F10, F12, HABP2, MASP1, ATRN, F9, MASP2 , PROC, NRG3 , THBS4, FBLN1, F7, NELL2, COMP, PROZ , LRP1	8.15
Methylation	29	28	ALB, TF, ACTB, TF , HSPA8, TUBB, TUBA4A, UBA52, RAP1B, RBP4 , TUBB2A, GAPDH, TPI1, CAP1, EEF1A1, ACTA1, TUBA1B, ACTG1, MYH9, HSP90AB1, H2BC4, RPIA, PKM, CALM3 , HSPA5, DSP, TAGLN2, S100A9	8.78
Protease inhibitor	28	27	SERPINA1, A2M , KNG1, ITIH4, AMBP, ITIH2, ITIH1, SERPINC1, SERPING1 , SERPINA4 , FETUB, SERPIND1 , ITIH3, SERPINA10, SERPINA5 , SERPINF2 , SERPINB10, CST6, CD109, PI16, SERPINE1, CST3, TIMP3, CSTB, SERPINE2 , SERPINB1 , COL6A3	8.46
Nucleotide-binding	26	26	ACTB, CLP1, TTLL12, HSPA8, TUBB, TUBA4A, TUBB1 , RAP1B, TUBB2A, CKB, EEF1A1, FLT4, ACTA1, TUBB4B , TUBA1B, ACTG1, HPRT1 , MYH9, HSP90AB1, PYGL , CKM, SEPTIN11, PKM, TKFC, HSPA5, EHD3	8.15
Transport	26	25	TF, HPX, GC, APOA4, TTR, AFM, TF , SERPINA6, SLC25A27 , SERPINA5 , APOE, APOC3, KPNB1, RBP4 , APOA1, SLC4A1 , PLTP, PNPT1 , LCN2 , LTF, FABP3, EHD3, APOB, MB, RHBDF2	7.84
Blood coagulation	25	24	SERPINA1, HRG, KNG1, SERPINC1, SERPING1 , SERPIND1 , F2, PROS1, F5, F10, F12, SERPINA10, F13B, VWF, F9, F13A1, PROC, GP1BA , FGA, FGG, CPB2, FGB, F7, PROZ	7.52
Cleavage on pair of basic residues	25	24	ALB, HRG, C3, CFB , AMBP, C4A, F2, CFI, C8A, C5, PROS1, PPBP , F10, HABP2, VWF, F9, PROC, CDH13, ENPP2, CDH1, CILP, F7, PROZ , SCG3	7.52
Complement pathway	25	24	C3, C4BPA, C4A, SERPING1 , CLU, C9, C1S, C1QB , CFI, C8A, C5, C8B, C8G, C1QC , C7, C6, C1R, APOR, C2, C1RL , C4BPB , MASP2 , C1QA, MBL2	7.52
Hemostasis	25	24	SERPINA1, HRG, KNG1, SERPINC1, SERPING1 , SERPIND1 , F2, PROS1, F5, F10, F12, SERPINA10, F13B, VWF, F9, F13A1, PROC, GP1BA , FGA, FGG, CPB2, FGB, F7, PROZ	7.52
Extracellular matrix	24	22	SERPINA1, FN1, AMBP, EMC1, THBS1, ECM1, VWF, APOE, LUM, LGALS3BP, THBS4, LGALS1 , FBLN1, CILP, COMP, TGFBI, TIMP3, POSTN, MMP9, MFAP4, COL6A3, MMRN2	6.9
Hydroxylation	24	22	KNG1, C1S, C1QB , PROS1, C1QC , C1R, F10, ADIPOQ , MASP1, F9, MASP2 , C1QA, PROC, FGA, MBL2, F7, PROZ , H2BC4, ENO1 , COL6A3, PKM, GPI	6.9
Transferase	24	24	CLP1, F13A1, LCAT, FKTN, GAPDH, CKB, BLVRB , FLT4, TKT, ZNRF1, PNPT1 , B4GALT1, HPRT1 , PYGL , B4GAT1, CPT1C , GSTA3 , FASN, GGT5 , CKM, ACAT2, PKM, TKFC, TALDO1	7.52
Sushi	23	20	HP, APOH, CFH , C4BPA, CFB , C1S, CFH-like, C7, C6, CFHR2, C1R, APOR, MASP1, C2, F13B, C1RL , C4BPB , MASP2 , CFH, PAPPA	6.27
Zinc	23	23	ALB, HRG, PGLYRP2 , CA2, ACE, CPN1 , MAN2A1 , PPP3CA , MAN2B1 , CPB2, SMPDL3A , ENPP2, NR1D1, ZNRF1, PAPPA, ANPEP , SOD1, TIMP3, MMP9, ADH4 , ERAP1 , S100A9 , LAP3	7.21
Cell adhesion	22	21	FN1, THBS1, AOC3 , IGFALS , CD44, VWF, VCAM1, VCL, GP1BA , FERMT3, LGALS3BP, THBS4, CDH13, CDH1, COMP, MYH9, TGFBI, POSTN, MFAP4, COL6A3, ICAM1	6.58
Zymogen	22	21	CFB , F2, PROS1, HGFAC, F5, F10, F12, F9, CFD, F13A1, PROC, MAN2B1 , CPB2, PSMB5, CTSS, F7, PAPPA, PSMB10 , GGT5 , MMP9, CTSZ	6.58
Cell projection	21	21	RTTN, C4A, CD44, LCP1 , SYNJ2 , VCL, PPP3CA , FERMT3, CFL1, PKHD1L1 , TUBB4B , NR1D1, B4GALT1, KCTD12 , MSN , CPT1C , ACTN1, SEPTIN11, TLN1, FLNA, EHD3	6.58
Serine protease	21	19	CFB , C1S, F2, CFI, HGFAC, C1R, F10, F12, HABP2, MASP1, C2, F9, C1RL , CFD, MASP2 , PROC, PRSS47P , F7, LTF	5.96
Serine protease inhibitor	20	20	SERPINA1, A2M , ITIH4, AMBP, ITIH2, ITIH1, SERPINC1, SERPING1 , SERPINA4 , SERPIND1 , ITIH3, SERPINA10, SERPINA5 , SERPINF2 , SERPINB10, CD109, SERPINE1, SERPINE2 , SERPINB1 , COL6A3	6.27
Oxidoreductase	19	19	CP , AMBP, QSOX1, GPX3, AOC3 , PRDX2, ALDH1L2 , CAT, GAPDH, H6PD , BLVRB , QDPR, SOD1, LDHA , FASN, ME1, FTH1, ADH4 , MB	5.96
Lipid metabolism	17	16	C3, APOE, SYNJ2 , GPLD1, APOC3, PLA2G7, LCAT, APOA1, ENPP2, B4GALT1, CPT1C , GSTA3 , FASN, PSAP, ADH4 , APOB	5.02
Sulfation	17	15	CFH , FN1, C4A, SERPIND1 , TTR, CFH-like, MGAM , F5, F9, SERPINF2 , CFH, LUM, GP1BA , FGG, ANPEP	4.7
ATP-binding	15	15	ACTB, CLP1, TTLL12, HSPA8, CKB, FLT4, ACTA1, ACTG1, MYH9, HSP90AB1, CKM, PKM, TKFC, HSPA5, EHD3	4.7
Complement alternate pathway	15	13	C3, CFH , CFB , C9, CFH-like, C8A, C5, C8B, C8G, C7, CFP , CFD, CFH	4.08
Heparin-binding	15	14	HRG, APOH, FN1, SERPINC1, SERPIND1 , THBS1, SERPINA10, SERPINA5 , APOE, COMP, POSTN, SERPINE2 , LTF, APOB	4.39
Receptor	15	15	CD44, IL1RAP, ATRN, IFNAR1 , TFRC, TREML1 , MRC2 , FLT4, PKHD1L1 , IFNAR2, NR1D1, ANPEP , MYH9, ICAM1, LRP1	4.7
Coiled coil	14	14	FGA, CORO1B , FGG, MBL2, FGB, FGL1, MYH9, CORO1A , SEPTIN11, COLEC11, MMRN2, DSP, EHD3, GOLM1	4.39
Lipoprotein	14	14	IFNAR1 , VCL, TFRC, RAP1B, APOA1, TREML1 , SLC4A1 , CDH13, CD109, ZNRF1, VNN1, SOD1, ACHE , APOB	4.39
Golgi apparatus	13	13	QSOX1, MAN2A1 , PROC, COLEC10 , FKTN, CDH1, B4GALT1, POSTN, B4GAT1, SRGN, GOLM1, MAN1A1 , LRP1	4.08
Magnesium	13	13	CLP1, F9, TUBB, TUBA4A, TUBB1 , TUBB2A, TUBB4B , TKT, HPRT1 , ENO1 , PKM, TKFC, LAP3	4.08
Proteasome	13	13	PSMA7 , PSMA6, PSMB3 , PSMB5, PSMB2 , PSMA4 , PSMA1 , PSMB1 , PSMB4 , PSMB10 , PSMA2 , PSMA5 , PSMD2	4.08
Pyrrolidone carboxylic acid	13	11	FN1, KNG1, SERPINF1 , C1QB , C8G, JCHAIN , AZGP1 , LUM, FGB, H6PD , LCN2	3.45
Actin-binding	12	12	GC, GSN, LCP1 , VCL, CORO1B , PFN1 , CFL1, CAP1, MYH9, CORO1A , ACTN1, FLNA	3.76
Inflammatory response	12	10	C3, KNG1, C4A, C5, THBS1, CD5L , IL1RAP, ATRN, CCL16, S100A9	3.13
Lysosome	12	12	CTBS , HSPA8, IFNAR1 , MAN2B1 , GUSB, CTSS, ZNRF1, SERPINB1 , CTSZ, PSAP, FTH1, SRGN	3.76
Signal-anchor	12	12	MGAM , AOC3 , MAN2A1 , FKTN, TFRC, B4GALT1, ANPEP , B4GAT1, GGT5 , GOLM1, ERAP1 , MAN1A1	3.76
Age-related macular degeneration	11	9	C3, CFH , CFB , C9, CFI, CFH-like, C2, CFH, CST3	2.82
Apoptosis	11	11	CLU, THBS1, CD5L , IGFBP3, LGALS1 , PPIA , GAPDH, COMP, LCN2 , SRGN, S100A9	3.45
Endoplasmic reticulum	11	11	SERPINA1, AMBP, CLU, THBS1, PROC, THBS4, H6PD , CPT1C , HSPA5, ERAP1 , RHBDF2	3.45
Gamma-carboxyglutamic acid	11	11	ITIH2, TTR, F2, PROS1, F10, F9, PROC, F7, PROZ , TGFBI, POSTN	3.45
Iron	11	10	TF, HPX, TF , PPP3CA , CAT, NR1D1, LCN2 , LTF, FTH1, MB	3.13
Cell junction	10	10	LCP1 , VCL, FERMT3, RAP1B, CDH1, PLXDC1, ACTN1, TLN1, FLNA, DSP	3.13
Neurodegeneration	10	10	CLP1, APOE, TUBA4A, PFN1 , PNPT1 , SOD1, CSTB, CPT1C , PSAP, FTH1	3.13
Proteoglycan	10	10	AMBP, ITIH2, ITIH1, ITIH3, CD44, LUM, PRG4 , PLXDC1, SRGN, SCG3	3.13
Angiogenesis	9	8	HRG, FN1, EMC1, THBS1, ECM1, FLT4, ANPEP , MMRN2	2.51
Collagen	9	9	COL20A1, C1QB , C1QC , ADIPOQ , C1QA, COLEC10 , MBL2, COL6A3, COLEC11	2.82
Deafness	9	9	ACTB, PKHD1L1 , TUBB4B , PSMB1 , PNPT1 , ACTG1, IGF1, MYH9, FLNA	2.82
GTP-binding	9	9	TUBB, TUBA4A, TUBB1 , RAP1B, TUBB2A, EEF1A1, TUBB4B , TUBA1B, SEPTIN11	2.82
Immunoglobulin domain	9	9	A1BG, IGLV5-45 , IL1RAP, VCAM1, TREML1 , FLT4, CILP, SEMA4B, ICAM1	2.82
Cytoplasmic vesicle	8	8	CLU, CTSS, ZNRF1, MYH9, LCN2 , CORO1A , FTH1, SCG3	2.51
Glycolysis	8	8	ALDOB , GAPDH, TPI1, BPGM , ALDOC, ENO1 , PKM, GPI	2.51
Hemolytic uremic syndrome	8	6	C3, CFH , CFB , CFI, CFH-like, CFH	1.88
Lectin	8	8	CLEC3B , ATRN, COLEC10 , MBL2, LGALS1 , MRC2 , LGALSL , COLEC11	2.51
Lyase	8	8	CA2, ALDOB , TPI1, RNASE1, ALDOC, ENO1 , FASN, TKFC	2.51
Metalloprotease	8	8	ACE, CPN1 , CPB2, PEPD, PAPPA, ANPEP , MMP9, ERAP1	2.51
Oxidation	8	7	FN1, ACTB, APOE, APOA1, GAPDH, ACTA1, ACTG1	2.19
Palmitate	8	8	IFNAR1 , VCL, TFRC, APOA1, TREML1 , SLC4A1 , SOD1, APOB	2.51
Synapse	8	8	C4A, SYNJ2 , PPP3CA , NR1D1, ZNRF1, KCTD12 , SEPTIN11, ACHE	2.51
Thrombophilia	8	8	HRG, SERPINC1, SERPIND1 , F2, PROS1, F5, F9, PROC	2.51
Acute phase	7	6	SERPINA1, HP, FN1, ITIH4, F2, SERPINF2	1.88
Amyloidosis	7	7	GSN, TTR, APOE, FGA, APOA1, CST3, TGFBI	2.19
Cytolysis	7	7	C9, C8A, C5, C8B, C8G, C7, C6	2.19
Dwarfism	7	6	FN1, SERPINF1 , PPP3CA , TKT, COMP, IGF1	1.88
Lipid transport	7	7	APOA4, SERPINA5 , APOE, APOC3, APOA1, PLTP, APOB	2.19
Membrane attack complex	7	7	C9, C8A, C5, C8B, C8G, C7, C6	2.19
NADP	7	7	ALDH1L2 , CAT, H6PD , BLVRB , QDPR, FASN, ME1	2.19
Alternative initiation	6	6	GSN, B4GALT1, ENO1 , GOLM1, TALDO1, LAP3	1.88
Amyloid	6	6	GSN, TTR, FGA, APOA1, CST3, TGFBI	1.88
Chemotaxis	6	6	HRG, SERPIND1 , PPBP , CCL16, ENPP2, S100A9	1.88
Developmental protein	6	6	RTTN, SEMA4B, ANPEP , SERPINE2 , COLEC11, LRP1	1.88
Endosome	6	6	IFNAR1 , APOE, CDH1, ZNRF1, SERPINB1 , EHD3	1.88
Glycosidase	6	6	MGAM , CTBS , MAN2A1 , MAN2B1 , GUSB, MAN1A1	1.88
Growth factor	6	6	PPBP , NRG3 , THBS4, AMH, IGF1, GPI	1.88
Intellectual disability	6	6	AHSG, ACTB, PPP3CA , PSMB1 , ACTG1, IGF1	1.88
Ion transport	6	5	TF, TF , SLC4A1 , LCN2 , LTF	1.57
Kinase	6	6	CLP1, CKB, FLT4, CKM, PKM, TKFC	1.88
Kringle	6	5	F2, HGFAC, F12, HABP2, MST1	1.57
Manganese	6	6	CLP1, PEPD, B4GALT1, B4GAT1, TKFC, LAP3	1.88
Microtubule	6	6	TUBB, TUBA4A, TUBB1 , TUBB2A, TUBB4B , TUBA1B	1.88
Mitochondrion	6	6	AMBP, CLU, SLC25A27 , ALDH1L2 , CKB, PNPT1	1.88
NAD	6	6	IL1RAP, GAPDH, H6PD , LDHA , FASN, ADH4	1.88
Nitration	6	6	TUBA4A, PPP3CA , TPI1, CKB, TUBA1B, HSPA5	1.88
S-nitrosylation	6	6	GAPDH, MSN , HSP90AB1, FASN, PKM, S100A9	1.88
ADP-ribosylation	5	5	KPNB1, UBA52, RAP1B, GAPDH, H2BC4	1.57
Acyltransferase	5	5	F13A1, LCAT, CPT1C , GGT5 , ACAT2	1.57
Adaptive immunity	5	5	IGLV5-45 , FGA, FGB, FGL1, ERAP1	1.57
Antimicrobial	5	5	HP, PPBP , H2BC4, LTF, S100A9	1.57
Chaperone	5	5	CLU, HSPA8, AHSP, HSP90AB1, HSPA5	1.57
Copper	5	5	ALB, HRG, AOC3 , F5, SOD1	1.57
Differentiation	5	5	NR1D1, SEMA4B, AMH, ANPEP , SERPINE2	1.57
Fibrinolysis	5	5	HRG, SERPING1 , PROS1, F12, CPB2	1.57
Glycation	5	5	ALB, CFB , APOE, APOA1, BPGM	1.57
Growth factor binding	5	5	IGFBP6, IGFBP3, IGFBP1, IGFBP2, RHBDF2	1.57
HDL	5	5	APOA4, APOE, PLA2G7, APOA1, PON1	1.57
Iron transport	5	4	TF, TF , LCN2 , LTF	1.25
Isomerase	5	5	PPIA , TPI1, BPGM , RPIA, GPI	1.57
Leucine-rich repeat	5	5	LRG1, IGFALS , LUM, GP1BA , RSU1	1.57
Thioester bond	5	4	C3, A2M , C4A, CD109	1.25
Thiol protease inhibitor	5	4	KNG1, CST6, CST3, CSTB	1.25
Transcription	5	5	HSPA8, EEF1A1, NR1D1, ENO1 , LTF	1.57
Transcription regulation	5	5	HSPA8, EEF1A1, NR1D1, ENO1 , LTF	1.57
Antibiotic	4	4	HP, PPBP , H2BC4, LTF	1.25
Antioxidant	4	4	HP, PRDX2, SOD1, S100A9	1.25
Blood group antigen	4	4	C4A, CD44, SLC4A1 , ACHE	1.25
Cholesterol metabolism	4	4	APOE, LCAT, APOA1, APOB	1.25
Chromosomal rearrangement	4	3	LCP1 , FBLN1, SEPTIN11	0.94
Chylomicron	4	4	APOA4, APOE, APOC3, APOB	1.25
DNA-binding	4	4	NR1D1, H2BC4, ENO1 , LTF	1.25
Fatty acid metabolism	4	3	C3, CPT1C , FASN	0.94
GPI-anchor	4	4	CDH13, CD109, VNN1, ACHE	1.25
Glycosyltransferase	4	4	B4GALT1, HPRT1 , PYGL , B4GAT1	1.25
Heme	4	4	HPX, CAT, NR1D1, MB	1.25
Hereditary hemolytic anemia	4	4	SLC4A1 , TPI1, BPGM , GPI	1.25
Host cell receptor for virus entry	4	4	TFRC, ANPEP , MYH9, ICAM1	1.25
Lipid-binding	4	4	ALB, SERPINA6, APOE, FABP3	1.25
Multifunctional enzyme	4	4	MGAM , H6PD , FASN, TKFC	1.25
Non-syndromic deafness	4	4	PKHD1L1 , PNPT1 , ACTG1, MYH9	1.25
Pharmaceutical	4	4	F2, ADIPOQ , F9, F7	1.25
Protein transport	4	4	AFM, KPNB1, EHD3, RHBDF2	1.25
Steroid metabolism	4	4	APOE, LCAT, APOA1, APOB	1.25
Sterol metabolism	4	4	APOE, LCAT, APOA1, APOB	1.25
Alternative promoter usage	3	3	ACE, TPI1, LTF	<1.0
Aminopeptidase	3	3	ANPEP , ERAP1 , LAP3	<1.0
Amyotrophic lateral sclerosis	3	3	TUBA4A, PFN1 , SOD1	<1.0
Autocatalytic cleavage	3	2	MASP1, MASP2	<1.0
Biomineralization	3	3	EMC1, ECM1, SRGN	<1.0
Calmodulin-binding	3	3	ACE, PPP3CA , MYH9	<1.0
Carboxypeptidase	3	3	ACE, CPN1 , CPB2	<1.0
Cardiomyopathy	3	3	VCL, FKTN, DSP	<1.0
Cell shape	3	2	FN1, MYH9	<1.0
Cilium	3	3	RTTN, TUBB4B , EHD3	<1.0
Cilium biogenesis/degradation	3	3	GSN, FLNA, EHD3	<1.0
Complement activation lectin pathway	3	2	MASP1, MBL2	<1.0
Congenital muscular dystrophy	3	3	FKTN, B4GAT1, COL6A3	<1.0
Corneal dystrophy	3	3	GSN, LCAT, TGFBI	<1.0
Cytokine	3	3	PPBP , CCL16, GPI	<1.0
Endocytosis	3	3	TFRC, MRC2 , LRP1	<1.0
Hormone	3	3	TTR, ADIPOQ , RETN	<1.0
Lipid degradation	3	3	APOC3, PLA2G7, ENPP2	<1.0
Mannose-binding	3	3	COLEC10 , MBL2, COLEC11	<1.0
Mineral balance	3	3	AHSG, EMC1, ECM1	<1.0
Mitogen	3	3	PPBP , THBS4, CAT	<1.0
Muscle protein	3	3	ACTA1, MYL6, MB	<1.0
Neurogenesis	3	3	SEMA4B, NELL2, SERPINE2	<1.0
Neuropathy	3	3	TTR, APOA1, RPIA	<1.0
Obesity	3	3	ADIPOQ , RETN, ENPP2	<1.0
Osteogenesis	3	3	EMC1, ECM1, LTF	<1.0
Peroxidase	3	3	GPX3, PRDX2, CAT	<1.0
Repressor	3	3	HSPA8, NR1D1, ENO1	<1.0
Schiff base	3	3	ALDOB , ALDOC, TALDO1	<1.0
Sensory transduction	3	3	RBP4 , TGFBI, TIMP3	<1.0
Serine protease homolog	3	3	HP, MST1 , PROZ	<1.0
Thiol protease	3	3	BLMH, CTSS, CTSZ	<1.0
VLDL	3	3	APOE, APOC3, APOB	<1.0
Vasoactive	3	2	KNG1, AGT	<1.0
Vision	3	3	RBP4 , TGFBI, TIMP3	<1.0
mRNA processing	3	3	CLP1, HSPA8, PNPT1	<1.0
Allosteric enzyme	2	2	PYGL , PKM	<1.0
Atherosclerosis	2	2	APOA1, APOB	<1.0
Autophagy	2	2	HSPA8, S100A9	<1.0
Bait region	2	2	A2M , CD109	<1.0
Carbohydrate metabolism	2	2	H6PD , PYGL	<1.0
Cataract	2	2	MYH9, TKFC	<1.0
Collagen degradation	2	2	PEPD, MMP9	<1.0
Diabetes mellitus	2	2	ADIPOQ , RETN	<1.0
Dystonia	2	2	ACTB, COL6A3	<1.0
Dystroglycanopathy	2	2	FKTN, B4GAT1	<1.0
Ectodermal dysplasia	2	2	CST6, CDH1	<1.0
Ehlers-Danlos syndrome	2	2	C1S, C1R	<1.0
Epilepsy	2	2	PPP3CA , CSTB	<1.0
FAD	2	2	QSOX1, TKFC	<1.0
Fertilization	2	2	FETUB, SERPINA5	<1.0
Flavoprotein	2	2	QSOX1, TKFC	<1.0
GTPase activation	2	2	ARHGDIB, GDI2	<1.0
Gluconeogenesis	2	2	TPI1, GPI	<1.0
Glycogen storage disease	2	2	LDHA , PYGL	<1.0
LDL	2	2	PLA2G7, APOB	<1.0
Lissencephaly	2	2	FKTN, B4GAT1	<1.0
Metalloenzyme inhibitor	2	2	FETUB, TIMP3	<1.0
Metalloprotease inhibitor	2	2	FETUB, TIMP3	<1.0
Mitochondrion inner membrane	2	2	AMBP, SLC25A27	<1.0
Motor protein	2	2	MYH9, MYL6	<1.0
Myosin	2	2	MYH9, MYL6	<1.0
Nuclease	2	2	PNPT1 , RNASE1	<1.0
Palmoplantar keratoderma	2	2	DSP, RHBDF2	<1.0
Phosphopantetheine	2	2	ALDH1L2 , FASN	<1.0
Pyridoxal phosphate	2	2	PYGL , FASN	<1.0
RNA-binding	2	2	SYNJ2 , PNPT1	<1.0
Retinol-binding	2	2	C8G, RBP4	<1.0
Sarcoplasmic reticulum	2	2	THBS1, THBS4	<1.0
Stress response	2	2	HSPA8, HSP90AB1	<1.0
Threonine protease	2	2	PSMB5, PSMB10	<1.0
Transit peptide	2	2	ALDH1L2 , PNPT1	<1.0
Translation regulation	2	2	GAPDH, PKM	<1.0
Transmembrane beta strand	2	2	C9, C8A	<1.0
Ubl conjugation pathway	2	2	ZNRF1, CAND1	<1.0
Unfolded protein response	2	2	THBS1, THBS4	<1.0
Vasodilator	2	1	KNG1	<1.0
WD repeat	2	2	CORO1B , CORO1A	<1.0
Zinc-finger	2	2	NR1D1, ZNRF1	<1.0
von Willebrand disease	2	2	VWF, GP1BA	<1.0
Actin capping	1	1	GSN	<1.0
Activator	1	1	NR1D1	<1.0
Alport syndrome	1	1	MYH9	<1.0
Alzheimer disease	1	1	APOE	<1.0
Anion exchange	1	1	SLC4A1	<1.0
Antiviral defense	1	1	TTC4	<1.0
Asthma	1	1	PLA2G7	<1.0
Bernard Soulier syndrome	1	1	GP1BA	<1.0
Biological rhythms	1	1	NR1D1	<1.0
Cell cycle	1	1	SEPTIN11	<1.0
Cell division	1	1	SEPTIN11	<1.0
Chromophore	1	1	AMBP	<1.0
Chromosome	1	1	H2BC4	<1.0
Coated pit	1	1	LRP1	<1.0
Cobalt	1	1	TKFC	<1.0
Congenital disorder of glycosylation	1	1	B4GALT1	<1.0
Congenital erythrocytosis	1	1	BPGM	<1.0
Craniosynostosis	1	1	PPP3CA	<1.0
Dipeptidase	1	1	PEPD	<1.0
Elliptocytosis	1	1	SLC4A1	<1.0
Elongation factor	1	1	EEF1A1	<1.0
Endonuclease	1	1	RNASE1	<1.0
Epidermolysis bullosa	1	1	DSP	<1.0
Exonuclease	1	1	PNPT1	<1.0
Fatty acid biosynthesis	1	1	FASN	<1.0
Flagellum	1	1	TUBB4B	<1.0
Gangliosidosis	1	1	PSAP	<1.0
Gaucher disease	1	1	PSAP	<1.0
Glucose metabolism	1	1	H6PD	<1.0
Glutathione biosynthesis	1	1	GGT5	<1.0
Glycogen metabolism	1	1	PYGL	<1.0
Gonadal differentiation	1	1	AMH	<1.0
Gout	1	1	HPRT1	<1.0
Growth regulation	1	1	IGFBP2	<1.0
Hemoglobin-binding	1	1	HP	<1.0
Hemophilia	1	1	F9	<1.0
Hereditary spastic paraplegia	1	1	CPT1C	<1.0
Hydrogen peroxide	1	1	CAT	<1.0
Hyperlipidemia	1	1	APOE	<1.0
Hypotrichosis	1	1	AHSG	<1.0
Immunoglobulin	1	1	IGLV5-45	<1.0
Iron storage	1	1	FTH1	<1.0
Kelch repeat	1	1	ATRN	<1.0
Laminin EGF-like domain	1	1	ATRN	<1.0
Leber congenital amaurosis	1	1	TUBB4B	<1.0
Leukodystrophy	1	1	PSAP	<1.0
Leukotriene biosynthesis	1	1	GGT5	<1.0
Limb-girdle muscular dystrophy	1	1	FKTN	<1.0
Lipid biosynthesis	1	1	FASN	<1.0
Lipid droplet	1	1	APOB	<1.0
Long QT syndrome	1	1	CALM3	<1.0
Metachromatic leukodystrophy	1	1	PSAP	<1.0
Microphthalmia	1	1	RBP4	<1.0
Microsome	1	1	CLU	<1.0
Mucopolysaccharidosis	1	1	GUSB	<1.0
Myristate	1	1	ZNRF1	<1.0
Nemaline myopathy	1	1	ACTA1	<1.0
Neurotransmitter degradation	1	1	ACHE	<1.0
Nickel	1	1	CLP1	<1.0
Nucleosome core	1	1	H2BC4	<1.0
Nucleotidyltransferase	1	1	PNPT1	<1.0
One-carbon metabolism	1	1	ALDH1L2	<1.0
Osteogenesis imperfecta	1	1	SERPINF1	<1.0
Osteopetrosis	1	1	CA2	<1.0
Oxygen transport	1	1	MB	<1.0
Parkinson disease	1	1	PSAP	<1.0
Parkinsonism	1	1	PSAP	<1.0
Pentose shunt	1	1	TALDO1	<1.0
Peroxisome	1	1	CAT	<1.0
Phenylketonuria	1	1	QDPR	<1.0
Phospholipase A2 inhibitor	1	1	SCGB1A1	<1.0
Phospholipid degradation	1	1	PLA2G7	<1.0
Phospholipid metabolism	1	1	PLA2G7	<1.0
Plasminogen activation	1	1	ENO1	<1.0
Postsynaptic cell membrane	1	1	KCTD12	<1.0
Potassium	1	1	PKM	<1.0
Prenylation	1	1	RAP1B	<1.0
Primary mitochondrial disease	1	1	PNPT1	<1.0
Protein biosynthesis	1	1	EEF1A1	<1.0
Protein phosphatase	1	1	PPP3CA	<1.0
Pseudohermaphroditism	1	1	AMH	<1.0
Purine salvage	1	1	HPRT1	<1.0
Pyruvate	1	1	PKM	<1.0
RNA editing	1	1	APOB	<1.0
Redox-active center	1	1	PRDX2	<1.0
Ribonucleoprotein	1	1	UBA52	<1.0
Ribosomal protein	1	1	UBA52	<1.0
Rotamase	1	1	PPIA	<1.0
SH3 domain	1	1	DSP	<1.0
Selenocysteine	1	1	GPX3	<1.0
Serine esterase	1	1	ACHE	<1.0
Sialic acid	1	1	APOC3	<1.0
Sphingolipid metabolism	1	1	PSAP	<1.0
Spinocerebellar ataxia	1	1	PNPT1	<1.0
Spliceosome	1	1	HSPA8	<1.0
Steroid-binding	1	1	SERPINA6	<1.0
Systemic lupus erythematosus	1	1	C4A	<1.0
TPQ	1	1	AOC3	<1.0
TPR repeat	1	1	TTC4	<1.0
Target cell membrane	1	1	C9	<1.0
Target membrane	1	1	C9	<1.0
Tetrahydrobiopterin biosynthesis	1	1	QDPR	<1.0
Thiamine pyrophosphate	1	1	TKT	<1.0
Thyroid hormone	1	1	TTR	<1.0
Tight junction	1	1	PLXDC1	<1.0
Tissue remodeling	1	1	THBS4	<1.0
Transducer	1	1	TFRC	<1.0
Tyrosine-protein kinase	1	1	FLT4	<1.0
Vasoconstrictor	1	1	AGT	<1.0
Vitamin A	1	1	RBP4	<1.0
Vitamin D	1	1	GC	<1.0
mRNA splicing	1	1	HSPA8	<1.0
tRNA processing	1	1	CLP1	<1.0

## Sheet: DAA
ST4. Differential abundance analysis (DAA) results between female and male bats. This data table contains the results from statistical analyses, each row describes one protein (group). The first column shows all bat (ERB) protein IDs as UniProt accession numbers. When multiple IDs are presenting, the leading ID is used throughout these analyses. The next two columns show the p-value and qvalue (i…
protein_id	pvalue	qvalue	signif	signif_threshold_qvalue	signif_threshold_log2fc	contrast	foldchange.log2	effectsize	tstatistic	standarddeviation	standarderror	daa_algorithm	peptides_used_for_daa
A0A7J8G3G2;A0A7J8G3H6	0.000954668	0.0738138	FALSE	0.05	0.893	contrast: female vs male # condition_variable: group # additional_variables: batch	-2.27478	-4.96718	-5.36516	0.457963	0.423992	deqms	1
A0A7J8JH84	0.000460742	0.0738138	FALSE	0.05	0.893	contrast: female vs male # condition_variable: group # additional_variables: batch	-1.653	-4.58201	-5.61179	0.360759	0.294559	deqms	5
A0A7J8BFQ1	0.216709	0.665227	FALSE	0.05	0.893	contrast: female vs male # condition_variable: group # additional_variables: batch	-1.13353	-1.68421	-1.37515	0.673033	0.824293	deqms	1
A0A7J8KHU0	0.308748	0.697201	FALSE	0.05	0.893	contrast: female vs male # condition_variable: group # additional_variables: batch	-1.07091	-0.885976	-1.08509	1.20873	0.986925	deqms	1
A0A7J8HQ33	0.233795	0.665227	FALSE	0.05	0.893	contrast: female vs male # condition_variable: group # additional_variables: batch	-1.00693	-1.04945	-1.28531	0.959486	0.783417	deqms	2
A0A7J8G429	0.0446635	0.351668	FALSE	0.05	0.893	contrast: female vs male # condition_variable: group # additional_variables: batch	-0.976651	-1.93331	-2.36781	0.505171	0.41247	deqms	8
A0A7J8BRD5	0.139195	0.606704	FALSE	0.05	0.893	contrast: female vs male # condition_variable: group # additional_variables: batch	-0.951619	-1.33718	-1.63771	0.711659	0.581067	deqms	23
A0A7J8BSD9	0.0226393	0.290698	FALSE	0.05	0.893	contrast: female vs male # condition_variable: group # additional_variables: batch	-0.918343	-2.28631	-2.80014	0.401671	0.327963	deqms	1
A0A7J8H5U0	0.0575303	0.411796	FALSE	0.05	0.893	contrast: female vs male # condition_variable: group # additional_variables: batch	-0.798954	-1.8022	-2.20723	0.443321	0.36197	deqms	1
A0A7J8H927	0.105196	0.548819	FALSE	0.05	0.893	contrast: female vs male # condition_variable: group # additional_variables: batch	-0.772171	-1.71512	-1.85254	0.450214	0.416817	deqms	1
A0A7J8K7E0;A0A7J8K7E9	0.270482	0.669278	FALSE	0.05	0.893	contrast: female vs male # condition_variable: group # additional_variables: batch	-0.74175	-0.964804	-1.18164	0.76881	0.627731	deqms	1
A0A7J8B9I4	0.151418	0.614714	FALSE	0.05	0.893	contrast: female vs male # condition_variable: group # additional_variables: batch	-0.728762	-1.29159	-1.58186	0.564238	0.460699	deqms	1
A0A7J8BS66	0.0605931	0.422598	FALSE	0.05	0.893	contrast: female vs male # condition_variable: group # additional_variables: batch	-0.703697	-1.7753	-2.17429	0.396383	0.323645	deqms	5
A0A7J8E7L0	0.200974	0.659472	FALSE	0.05	0.893	contrast: female vs male # condition_variable: group # additional_variables: batch	-0.68385	-1.30303	-1.40743	0.524815	0.485884	deqms	1
A0A7J8DXD5	0.0776377	0.479942	FALSE	0.05	0.893	contrast: female vs male # condition_variable: group # additional_variables: batch	-0.678244	-1.64633	-2.01633	0.411974	0.336375	deqms	2
A0A7J8HQK6	0.0920608	0.521678	FALSE	0.05	0.893	contrast: female vs male # condition_variable: group # additional_variables: batch	-0.672731	-1.55709	-1.90704	0.432043	0.352762	deqms	2
A0A7J8IRS8	0.248868	0.665227	FALSE	0.05	0.893	contrast: female vs male # condition_variable: group # additional_variables: batch	-0.672429	-1.01342	-1.24119	0.663522	0.541763	deqms	1
A0A7J8GDN5;A0A7J8GE53;A0A7J8GEW6	0.0799889	0.483203	FALSE	0.05	0.893	contrast: female vs male # condition_variable: group # additional_variables: batch	-0.667792	-1.63075	-1.99725	0.409501	0.334356	deqms	3
A0A7J8JEG8	0.205481	0.659472	FALSE	0.05	0.893	contrast: female vs male # condition_variable: group # additional_variables: batch	-0.638278	-1.28851	-1.39175	0.495362	0.458616	deqms	1
A0A7J8E875	0.134229	0.598529	FALSE	0.05	0.893	contrast: female vs male # condition_variable: group # additional_variables: batch	-0.630989	-1.35676	-1.66169	0.46507	0.379728	deqms	6
A0A7J8KEB7;A0A7J8KEF3;A0A7J8KEJ6	0.117091	0.552457	FALSE	0.05	0.893	contrast: female vs male # condition_variable: group # additional_variables: batch	-0.620109	-1.42989	-1.75125	0.433677	0.354096	deqms	1
A0A7J8HPQ8	0.0297446	0.311174	FALSE	0.05	0.893	contrast: female vs male # condition_variable: group # additional_variables: batch	-0.617107	-2.14402	-2.62588	0.287827	0.23501	deqms	8
A0A7J8IJK6	0.0258812	0.290698	FALSE	0.05	0.893	contrast: female vs male # condition_variable: group # additional_variables: batch	-0.57101	-2.21643	-2.71456	0.257626	0.210351	deqms	49
A0A7J8CLB6;A0A7J8CLR6	0.133258	0.598529	FALSE	0.05	0.893	contrast: female vs male # condition_variable: group # additional_variables: batch	-0.567285	-1.36067	-1.66647	0.416916	0.34041	deqms	1
A0A7J8JLA7;A0A7J8JLB9;A0A7J8JLC2;A0A7J8JMZ0	0.170206	0.627352	FALSE	0.05	0.893	contrast: female vs male # condition_variable: group # additional_variables: batch	-0.564592	-1.22761	-1.50351	0.459911	0.375516	deqms	1
A0A7J8HQR2	0.0255664	0.290698	FALSE	0.05	0.893	contrast: female vs male # condition_variable: group # additional_variables: batch	-0.563738	-2.22281	-2.72237	0.253615	0.207076	deqms	31
A0A7J8IH90	0.143275	0.606704	FALSE	0.05	0.893	contrast: female vs male # condition_variable: group # additional_variables: batch	-0.556506	-1.32157	-1.61859	0.421094	0.343822	deqms	2
A0A7J8HM58	0.0623087	0.423699	FALSE	0.05	0.893	contrast: female vs male # condition_variable: group # additional_variables: batch	-0.549208	-1.76081	-2.15654	0.311907	0.254671	deqms	14
A0A7J8BRE6;A0A7J8BRU1	0.100801	0.544462	FALSE	0.05	0.893	contrast: female vs male # condition_variable: group # additional_variables: batch	-0.547287	-1.50932	-1.84853	0.362606	0.296066	deqms	9
A0A7J8BQ79;A0A7J8BQR0	0.161395	0.627136	FALSE	0.05	0.893	contrast: female vs male # condition_variable: group # additional_variables: batch	-0.528103	-1.25678	-1.53923	0.420204	0.343095	deqms	8
A0A7J8BHL3	0.11621	0.552457	FALSE	0.05	0.893	contrast: female vs male # condition_variable: group # additional_variables: batch	-0.484388	-1.43391	-1.75617	0.33781	0.27582	deqms	8
A0A7J8K7F4	0.204052	0.659472	FALSE	0.05	0.893	contrast: female vs male # condition_variable: group # additional_variables: batch	-0.484015	-1.12674	-1.37997	0.429572	0.350744	deqms	1
A0A7J8J9X0;A0A7J8JAQ4	0.157565	0.621125	FALSE	0.05	0.893	contrast: female vs male # condition_variable: group # additional_variables: batch	-0.481784	-1.26991	-1.55531	0.379385	0.309767	deqms	1
A0A7J8F393	0.348747	0.741088	FALSE	0.05	0.893	contrast: female vs male # condition_variable: group # additional_variables: batch	-0.465351	-0.811417	-0.993779	0.573503	0.468263	deqms	2
A0A7J8BBY9	0.230325	0.665227	FALSE	0.05	0.893	contrast: female vs male # condition_variable: group # additional_variables: batch	-0.459177	-1.05802	-1.29581	0.433996	0.354357	deqms	14
A0A7J8K975	0.179517	0.642482	FALSE	0.05	0.893	contrast: female vs male # condition_variable: group # additional_variables: batch	-0.453818	-1.19821	-1.46751	0.378746	0.309245	deqms	3
A0A7J8HU03;A0A7J8HUS2;A0A7J8HUT1;A0A7J8HUT2;A0A7J8HUU1;A0A7J8HUW3;A0A7J8HUX3;A0A7J8HV63;A0A7J8HVN9	0.228092	0.665227	FALSE	0.05	0.893	contrast: female vs male # condition_variable: group # additional_variables: batch	-0.432558	-1.06359	-1.30263	0.406695	0.332065	deqms	1
A0A7J8C1H3;A0A7J8C1H9;A0A7J8C1I6;A0A7J8C1K8;A0A7J8C1M6	0.166538	0.627352	FALSE	0.05	0.893	contrast: female vs male # condition_variable: group # additional_variables: batch	-0.423778	-1.23959	-1.51818	0.34187	0.279136	deqms	4
A0A7J8CEL4	0.238308	0.665227	FALSE	0.05	0.893	contrast: female vs male # condition_variable: group # additional_variables: batch	-0.416024	-1.03847	-1.27186	0.400613	0.327099	deqms	1
A0A7J8IF24;A0A7J8IFX6	0.222016	0.665227	FALSE	0.05	0.893	contrast: female vs male # condition_variable: group # additional_variables: batch	-0.412967	-1.07899	-1.32149	0.382733	0.3125	deqms	1
A0A7J8FG89;A0A7J8FGE9;A0A7J8FGK6;A0A7J8FH81	0.27504	0.669278	FALSE	0.05	0.893	contrast: female vs male # condition_variable: group # additional_variables: batch	-0.410219	-0.954961	-1.16958	0.429566	0.350739	deqms	1
A0A7J8JPE7;A0A7J8JQL0	0.382009	0.772291	FALSE	0.05	0.893	contrast: female vs male # condition_variable: group # additional_variables: batch	-0.391275	-0.754215	-0.923721	0.518785	0.423586	deqms	1
A0A7J8HQ17	0.0855649	0.495184	FALSE	0.05	0.893	contrast: female vs male # condition_variable: group # additional_variables: batch	-0.391142	-1.59549	-1.95406	0.245156	0.200169	deqms	34
A0A7J8BPL4;A0A7J8BQ81	0.255385	0.665227	FALSE	0.05	0.893	contrast: female vs male # condition_variable: group # additional_variables: batch	-0.383411	-0.998409	-1.2228	0.384022	0.313553	deqms	7
A0A7J8H1I8	0.353375	0.745101	FALSE	0.05	0.893	contrast: female vs male # condition_variable: group # additional_variables: batch	-0.381578	-0.803221	-0.983741	0.475059	0.387884	deqms	1
A0A7J8IRN4	0.247778	0.665227	FALSE	0.05	0.893	contrast: female vs male # condition_variable: group # additional_variables: batch	-0.377479	-1.01597	-1.2443	0.371547	0.303367	deqms	15
A0A7J8KGN1;A0A7J8KGQ8;A0A7J8KGR4;A0A7J8KGR6;A0A7J8KGV4;A0A7J8KGW4;A0A7J8KGX1	0.264373	0.669278	FALSE	0.05	0.893	contrast: female vs male # condition_variable: group # additional_variables: batch	-0.375848	-0.978211	-1.19806	0.384219	0.313714	deqms	1
A0A7J8BD75;A0A7J8BDV9	0.216293	0.665227	FALSE	0.05	0.893	contrast: female vs male # condition_variable: group # additional_variables: batch	-0.373742	-1.09383	-1.33967	0.341681	0.278982	deqms	45
A0A7J8JBQ6	0.267641	0.669278	FALSE	0.05	0.893	contrast: female vs male # condition_variable: group # additional_variables: batch	-0.356506	-0.971008	-1.18924	0.36715	0.299777	deqms	7
A0A7J8DX74	0.366688	0.762627	FALSE	0.05	0.893	contrast: female vs male # condition_variable: group # additional_variables: batch	-0.355155	-0.780083	-0.955403	0.455279	0.371733	deqms	1
A0A7J8CKA0	0.561689	0.891213	FALSE	0.05	0.893	contrast: female vs male # condition_variable: group # additional_variables: batch	-0.353057	-0.563164	-0.608287	0.626918	0.580413	deqms	1
A0A7J8BQD2	0.206085	0.659472	FALSE	0.05	0.893	contrast: female vs male # condition_variable: group # additional_variables: batch	-0.352324	-1.12116	-1.37313	0.31425	0.256584	deqms	5
A0A7J8K6A7	0.172651	0.627352	FALSE	0.05	0.893	contrast: female vs male # condition_variable: group # additional_variables: batch	-0.350542	-1.21975	-1.49389	0.287387	0.23465	deqms	9
A0A7J8FIJ4	0.330115	0.720485	FALSE	0.05	0.893	contrast: female vs male # condition_variable: group # additional_variables: batch	-0.342551	-0.845279	-1.03525	0.405252	0.330887	deqms	2
A0A7J8ISD9;A0A7J8IT29	0.300747	0.695505	FALSE	0.05	0.893	contrast: female vs male # condition_variable: group # additional_variables: batch	-0.342331	-0.901785	-1.10446	0.379615	0.309955	deqms	36
A0A7J8DM23	0.259243	0.665227	FALSE	0.05	0.893	contrast: female vs male # condition_variable: group # additional_variables: batch	-0.336235	-0.989669	-1.21209	0.339745	0.277401	deqms	8
A0A7J8F107;A0A7J8F172;A0A7J8F279	0.256668	0.665227	FALSE	0.05	0.893	contrast: female vs male # condition_variable: group # additional_variables: batch	-0.328237	-0.995492	-1.21922	0.329723	0.269218	deqms	14
A0A7J8JDA0;A0A7J8JDF0	0.306079	0.697201	FALSE	0.05	0.893	contrast: female vs male # condition_variable: group # additional_variables: batch	-0.327654	-0.891213	-1.09151	0.367649	0.300184	deqms	3
A0A7J8IKZ6	0.388985	0.772291	FALSE	0.05	0.893	contrast: female vs male # condition_variable: group # additional_variables: batch	-0.320102	-0.742688	-0.909604	0.431005	0.351914	deqms	2
A0A7J8F5T9	0.301727	0.695505	FALSE	0.05	0.893	contrast: female vs male # condition_variable: group # additional_variables: batch	-0.307687	-0.899832	-1.10206	0.341938	0.279191	deqms	5
A0A7J8EXW2	0.28039	0.674921	FALSE	0.05	0.893	contrast: female vs male # condition_variable: group # additional_variables: batch	-0.296981	-0.943574	-1.15564	0.314741	0.256985	deqms	30
A0A7J8JNT5;A0A7J8JNV3	0.330369	0.720485	FALSE	0.05	0.893	contrast: female vs male # condition_variable: group # additional_variables: batch	-0.295968	-0.844806	-1.03467	0.350338	0.28605	deqms	17
A0A7J8H600;A0A7J8H6Y6	0.233875	0.665227	FALSE	0.05	0.893	contrast: female vs male # condition_variable: group # additional_variables: batch	-0.288582	-1.04926	-1.28507	0.275035	0.224565	deqms	19
A0A7J8GFW4	0.203302	0.659472	FALSE	0.05	0.893	contrast: female vs male # condition_variable: group # additional_variables: batch	-0.282228	-1.12881	-1.3825	0.250023	0.204143	deqms	40
A0A7J8GW61	0.437216	0.81454	FALSE	0.05	0.893	contrast: female vs male # condition_variable: group # additional_variables: batch	-0.282173	-0.666781	-0.816636	0.423187	0.34553	deqms	2
A0A7J8KH56	0.288346	0.682001	FALSE	0.05	0.893	contrast: female vs male # condition_variable: group # additional_variables: batch	-0.280912	-0.926961	-1.13529	0.303047	0.247437	deqms	5
A0A7J8H9J6	0.435418	0.81454	FALSE	0.05	0.893	contrast: female vs male # condition_variable: group # additional_variables: batch	-0.268896	-0.669503	-0.81997	0.401636	0.327934	deqms	4
A0A7J8DYP1	0.376317	0.76961	FALSE	0.05	0.893	contrast: female vs male # condition_variable: group # additional_variables: batch	-0.263706	-0.763735	-0.935381	0.345284	0.281923	deqms	5
A0A7J8BQD6	0.106939	0.548819	FALSE	0.05	0.893	contrast: female vs male # condition_variable: group # additional_variables: batch	-0.263661	-1.47806	-1.81025	0.178383	0.145649	deqms	161
A0A7J8D7F2;A0A7J8D7T8	0.504684	0.855606	FALSE	0.05	0.893	contrast: female vs male # condition_variable: group # additional_variables: batch	-0.25585	-0.569643	-0.697667	0.449142	0.366723	deqms	1
A0A7J8GFH6	0.477385	0.841397	FALSE	0.05	0.893	contrast: female vs male # condition_variable: group # additional_variables: batch	-0.245828	-0.607854	-0.744466	0.404419	0.330207	deqms	1
A0A7J8E9D4;A0A7J8E9U1;A0A7J8EAB8	0.526425	0.867804	FALSE	0.05	0.893	contrast: female vs male # condition_variable: group # additional_variables: batch	-0.234427	-0.540131	-0.661523	0.434018	0.354374	deqms	2
A0A7J8HNT1	0.506443	0.855606	FALSE	0.05	0.893	contrast: female vs male # condition_variable: group # additional_variables: batch	-0.232491	-0.567226	-0.694707	0.409874	0.334661	deqms	8
A0A7J8JN91;A0A7J8JPS5	0.479473	0.841397	FALSE	0.05	0.893	contrast: female vs male # condition_variable: group # additional_variables: batch	-0.230293	-0.604883	-0.740827	0.380724	0.31086	deqms	1
A0A7J8IM09	0.517902	0.86423	FALSE	0.05	0.893	contrast: female vs male # condition_variable: group # additional_variables: batch	-0.218988	-0.551609	-0.67558	0.396999	0.324148	deqms	1
A0A7J8K6K7	0.479284	0.841397	FALSE	0.05	0.893	contrast: female vs male # condition_variable: group # additional_variables: batch	-0.217175	-0.605151	-0.741156	0.358878	0.293023	deqms	4
A0A7J8EYE3;A0A7J8EZF2	0.550832	0.886546	FALSE	0.05	0.893	contrast: female vs male # condition_variable: group # additional_variables: batch	-0.206245	-0.507872	-0.622014	0.406096	0.331576	deqms	1
A0A7J8J8V6	0.228694	0.665227	FALSE	0.05	0.893	contrast: female vs male # condition_variable: group # additional_variables: batch	-0.203355	-1.06209	-1.30079	0.191467	0.156332	deqms	92
A0A7J8FNH0;A0A7J8FNS1;A0A7J8FPB7;A0A7J8KER4;A0A7J8KER9;A0A7J8KEW9;A0A7J8KEY3;A0A7J8KF02	0.534978	0.87659	FALSE	0.05	0.893	contrast: female vs male # condition_variable: group # additional_variables: batch	-0.200889	-0.528727	-0.647556	0.379948	0.310226	deqms	1
A0A7J8BDQ3	0.574229	0.895343	FALSE	0.05	0.893	contrast: female vs male # condition_variable: group # additional_variables: batch	-0.197603	-0.477726	-0.585092	0.413633	0.33773	deqms	1
A0A7J8DXF9	0.42076	0.79477	FALSE	0.05	0.893	contrast: female vs male # condition_variable: group # additional_variables: batch	-0.195847	-0.691985	-0.847506	0.283022	0.231086	deqms	16
A0A7J8B9I7	0.57934	0.895343	FALSE	0.05	0.893	contrast: female vs male # condition_variable: group # additional_variables: batch	-0.195298	-0.471235	-0.577143	0.414438	0.338387	deqms	11
A0A7J8GYZ4	0.548143	0.886546	FALSE	0.05	0.893	contrast: female vs male # condition_variable: group # additional_variables: batch	-0.1919	-0.511385	-0.626316	0.375255	0.306395	deqms	1
A0A7J8G821;A0A7J8G8B8;A0A7J8G8L8;A0A7J8G9D4	0.829864	0.973632	FALSE	0.05	0.893	contrast: female vs male # condition_variable: group # additional_variables: batch	-0.186846	-0.274495	-0.224124	0.680689	0.833671	deqms	1
A0A7J8GAD8	0.612498	0.91467	FALSE	0.05	0.893	contrast: female vs male # condition_variable: group # additional_variables: batch	-0.176639	-0.429865	-0.526475	0.410919	0.335514	deqms	1
A0A7J8D7N0	0.646939	0.923258	FALSE	0.05	0.893	contrast: female vs male # condition_variable: group # additional_variables: batch	-0.168271	-0.388126	-0.475355	0.433548	0.35399	deqms	1
A0A7J8IKG3;A0A7J8IKS5	0.671582	0.938391	FALSE	0.05	0.893	contrast: female vs male # condition_variable: group # additional_variables: batch	-0.167576	-0.358932	-0.4396	0.466874	0.381201	deqms	3
A0A7J8GZ58;A0A7J8GZA3;A0A7J8GZX7;A0A7J8H085	0.641538	0.923258	FALSE	0.05	0.893	contrast: female vs male # condition_variable: group # additional_variables: batch	-0.162071	-0.394595	-0.483278	0.410727	0.335357	deqms	1
A0A7J8DJU2;A0A7J8DJX3;A0A7J8DKE4	0.788831	0.959002	FALSE	0.05	0.893	contrast: female vs male # condition_variable: group # additional_variables: batch	-0.160002	-0.225954	-0.276736	0.708116	0.578174	deqms	1
A0A7J8BG53;A0A7J8BG58	0.586904	0.896977	FALSE	0.05	0.893	contrast: female vs male # condition_variable: group # additional_variables: batch	-0.159314	-0.461685	-0.565447	0.345071	0.281749	deqms	4
A0A7J8BCM8	0.523201	0.867749	FALSE	0.05	0.893	contrast: female vs male # condition_variable: group # additional_variables: batch	-0.159204	-0.544459	-0.666823	0.292407	0.23875	deqms	18
A0A7J8B907	0.784526	0.959002	FALSE	0.05	0.893	contrast: female vs male # condition_variable: group # additional_variables: batch	-0.155495	-0.230698	-0.282547	0.674019	0.550334	deqms	1
A0A7J8GVL5;A0A7J8GVQ1;A0A7J8GWG9	0.620126	0.91467	FALSE	0.05	0.893	contrast: female vs male # condition_variable: group # additional_variables: batch	-0.149506	-0.42052	-0.515029	0.355526	0.290286	deqms	5
A0A7J8H6Y2;A0A7J8H761;A0A7J8H7T7;A0A7J8H8N7	0.702306	0.938391	FALSE	0.05	0.893	contrast: female vs male # condition_variable: group # additional_variables: batch	-0.142636	-0.323222	-0.395865	0.441293	0.360315	deqms	1
A0A7J8GCA4	0.693059	0.938391	FALSE	0.05	0.893	contrast: female vs male # condition_variable: group # additional_variables: batch	-0.134063	-0.333895	-0.408936	0.401512	0.327833	deqms	2
A0A7J8BCF6	0.735475	0.939198	FALSE	0.05	0.893	contrast: female vs male # condition_variable: group # additional_variables: batch	-0.132377	-0.285417	-0.349563	0.463801	0.378692	deqms	3
A0A7J8G4X6;A0A7J8G667	0.662623	0.933852	FALSE	0.05	0.893	contrast: female vs male # condition_variable: group # additional_variables: batch	-0.129626	-0.369485	-0.452525	0.350828	0.28645	deqms	5
A0A7J8KEK8;A0A7J8KEN9	0.60949	0.91467	FALSE	0.05	0.893	contrast: female vs male # condition_variable: group # additional_variables: batch	-0.128986	-0.433567	-0.531009	0.297499	0.242907	deqms	6
A0A7J8K5K3	0.62211	0.91467	FALSE	0.05	0.893	contrast: female vs male # condition_variable: group # additional_variables: batch	-0.126327	-0.418098	-0.512063	0.302146	0.246701	deqms	6
A0A7J8G7S7	0.644068	0.923258	FALSE	0.05	0.893	contrast: female vs male # condition_variable: group # additional_variables: batch	-0.126175	-0.391561	-0.479563	0.322235	0.263104	deqms	13
A0A7J8GGM0	0.701455	0.938391	FALSE	0.05	0.893	contrast: female vs male # condition_variable: group # additional_variables: batch	-0.119149	-0.324201	-0.397064	0.367515	0.300075	deqms	6
A0A7J8EIT8	0.713416	0.938391	FALSE	0.05	0.893	contrast: female vs male # condition_variable: group # additional_variables: batch	-0.115249	-0.310478	-0.380257	0.371197	0.303081	deqms	14
A0A7J8BCP1	0.733586	0.939198	FALSE	0.05	0.893	contrast: female vs male # condition_variable: group # additional_variables: batch	-0.111642	-0.287551	-0.352176	0.388251	0.317005	deqms	6
A0A7J8DFS3;A0A7J8DFT9;A0A7J8DG67	0.732041	0.939198	FALSE	0.05	0.893	contrast: female vs male # condition_variable: group # additional_variables: batch	-0.106908	-0.289298	-0.354317	0.369541	0.301729	deqms	3
A0A7J8HSC2	0.690079	0.938391	FALSE	0.05	0.893	contrast: female vs male # condition_variable: group # additional_variables: batch	-0.106475	-0.337348	-0.413165	0.315622	0.257705	deqms	4
A0A7J8DEW0;A0A7J8DEY5;A0A7J8DFC3	0.784022	0.959002	FALSE	0.05	0.893	contrast: female vs male # condition_variable: group # additional_variables: batch	-0.102895	-0.231254	-0.283227	0.444944	0.363295	deqms	16
A0A7J8K5P6	0.616496	0.91467	FALSE	0.05	0.893	contrast: female vs male # condition_variable: group # additional_variables: batch	-0.102676	-0.424959	-0.520466	0.241614	0.197277	deqms	35
A0A7J8FDU3	0.892055	0.973632	FALSE	0.05	0.893	contrast: female vs male # condition_variable: group # additional_variables: batch	-0.0917629	-0.140579	-0.140579	0.652748	0.652748	deqms	1
A0A7J8G4Y9	0.714023	0.938391	FALSE	0.05	0.893	contrast: female vs male # condition_variable: group # additional_variables: batch	-0.0909577	-0.309785	-0.379407	0.293616	0.239736	deqms	19
A0A7J8ITF0	0.867442	0.973632	FALSE	0.05	0.893	contrast: female vs male # condition_variable: group # additional_variables: batch	-0.083759	-0.140615	-0.172217	0.595664	0.486357	deqms	29
A0A7J8FMW9;A0A7J8FPM0	0.744899	0.946787	FALSE	0.05	0.893	contrast: female vs male # condition_variable: group # additional_variables: batch	-0.0835945	-0.274802	-0.336562	0.304199	0.248377	deqms	5
A0A7J8HTT7	0.792778	0.959002	FALSE	0.05	0.893	contrast: female vs male # condition_variable: group # additional_variables: batch	-0.0802815	-0.221612	-0.271418	0.362262	0.295786	deqms	20
A0A7J8CHE0	0.785806	0.959002	FALSE	0.05	0.893	contrast: female vs male # condition_variable: group # additional_variables: batch	-0.0692787	-0.229287	-0.280818	0.302149	0.246703	deqms	6
A0A7J8B8E4	0.817589	0.973632	FALSE	0.05	0.893	contrast: female vs male # condition_variable: group # additional_variables: batch	-0.0603539	-0.19447	-0.238176	0.310352	0.253401	deqms	75
A0A7J8GGC4	0.866972	0.973632	FALSE	0.05	0.893	contrast: female vs male # condition_variable: group # additional_variables: batch	-0.0594244	-0.141118	-0.172834	0.421097	0.343824	deqms	1
A0A7J8K846	0.880233	0.973632	FALSE	0.05	0.893	contrast: female vs male # condition_variable: group # additional_variables: batch	-0.0500829	-0.126916	-0.155439	0.394616	0.322202	deqms	15
A0A7J8BD97	0.860422	0.973632	FALSE	0.05	0.893	contrast: female vs male # condition_variable: group # additional_variables: batch	-0.0461823	-0.148151	-0.181447	0.311725	0.254522	deqms	37
A0A7J8D6Q9	0.872056	0.973632	FALSE	0.05	0.893	contrast: female vs male # condition_variable: group # additional_variables: batch	-0.0437004	-0.135668	-0.166159	0.322112	0.263003	deqms	42
A0A7J8HQG3	0.881121	0.973632	FALSE	0.05	0.893	contrast: female vs male # condition_variable: group # additional_variables: batch	-0.0430658	-0.125967	-0.154277	0.341883	0.279146	deqms	12
A0A7J8GWH0;A0A7J8GWP6;A0A7J8GWQ4;A0A7J8GWT9;A0A7J8GWW6;A0A7J8GX44;A0A7J8GX88;A0A7J8GY37	0.89273	0.973632	FALSE	0.05	0.893	contrast: female vs male # condition_variable: group # additional_variables: batch	-0.0419726	-0.113572	-0.139096	0.36957	0.301752	deqms	5
A0A7J8BEN2	0.931916	0.973632	FALSE	0.05	0.893	contrast: female vs male # condition_variable: group # additional_variables: batch	-0.0416375	-0.0719276	-0.0880929	0.578881	0.472654	deqms	13
A0A7J8HRZ9	0.9209	0.973632	FALSE	0.05	0.893	contrast: female vs male # condition_variable: group # additional_variables: batch	-0.041116	-0.0836084	-0.102399	0.491769	0.401528	deqms	2
A0A7J8BHS6	0.863429	0.973632	FALSE	0.05	0.893	contrast: female vs male # condition_variable: group # additional_variables: batch	-0.0397736	-0.14492	-0.177491	0.274451	0.224089	deqms	38
A0A7J8JJF1	0.935695	0.973632	FALSE	0.05	0.893	contrast: female vs male # condition_variable: group # additional_variables: batch	-0.0352418	-0.0773464	-0.0835436	0.455636	0.421837	deqms	1
A0A7J8BNT5	0.964313	0.973632	FALSE	0.05	0.893	contrast: female vs male # condition_variable: group # additional_variables: batch	-0.0259165	-0.0376626	-0.0461271	0.688121	0.561849	deqms	1
A0A7J8HR24	0.926055	0.973632	FALSE	0.05	0.893	contrast: female vs male # condition_variable: group # additional_variables: batch	-0.0204034	-0.0781404	-0.095702	0.261112	0.213197	deqms	31
A0A7J8K5L7	0.949547	0.973632	FALSE	0.05	0.893	contrast: female vs male # condition_variable: group # additional_variables: batch	-0.0169533	-0.053267	-0.0652384	0.31827	0.259867	deqms	4
A0A7J8JAH2;A0A7J8JAL5	0.940671	0.973632	FALSE	0.05	0.893	contrast: female vs male # condition_variable: group # additional_variables: batch	-0.0163126	-0.0626564	-0.0767381	0.260349	0.212574	deqms	29
A0A7J8DKC0;A0A7J8DKM0;A0A7J8DKV2;A0A7J8DL81	0.964751	0.973632	FALSE	0.05	0.893	contrast: female vs male # condition_variable: group # additional_variables: batch	-0.0157444	-0.0372	-0.0455605	0.423237	0.345571	deqms	1
A0A7J8E5P9	0.949012	0.973632	FALSE	0.05	0.893	contrast: female vs male # condition_variable: group # additional_variables: batch	-0.0150036	-0.0538324	-0.0659309	0.278709	0.227565	deqms	29
A0A7J8DWC7	0.96525	0.973632	FALSE	0.05	0.893	contrast: female vs male # condition_variable: group # additional_variables: batch	-0.01402	-0.0366728	-0.0449148	0.3823	0.312147	deqms	12
A0A7J8B967	0.966473	0.973632	FALSE	0.05	0.893	contrast: female vs male # condition_variable: group # additional_variables: batch	-0.0135191	-0.0353811	-0.0433328	0.382099	0.311983	deqms	18
A0A7J8CDP8	0.95643	0.973632	FALSE	0.05	0.893	contrast: female vs male # condition_variable: group # additional_variables: batch	-0.0131001	-0.0459908	-0.056327	0.284841	0.232571	deqms	8
A0A7J8K5P3	0.994614	0.994614	FALSE	0.05	0.893	contrast: female vs male # condition_variable: group # additional_variables: batch	0.00147206	0.00568236	0.00695944	0.259058	0.21152	deqms	26
A0A7J8IRY9	0.983903	0.987534	FALSE	0.05	0.893	contrast: female vs male # condition_variable: group # additional_variables: batch	0.00856264	0.0193374	0.0208868	0.442801	0.409954	deqms	1
A0A7J8JAJ7;A0A7J8JAM1;A0A7J8JCR1	0.950516	0.973632	FALSE	0.05	0.893	contrast: female vs male # condition_variable: group # additional_variables: batch	0.0137623	0.0522424	0.0639836	0.263431	0.215091	deqms	23
A0A7J8HRL4	0.956891	0.973632	FALSE	0.05	0.893	contrast: female vs male # condition_variable: group # additional_variables: batch	0.0147568	0.0455032	0.0557298	0.324303	0.264792	deqms	25
A0A7J8IFU1	0.96104	0.973632	FALSE	0.05	0.893	contrast: female vs male # condition_variable: group # additional_variables: batch	0.0161196	0.0411194	0.0503608	0.392019	0.320082	deqms	9
A0A7J8GZL6	0.955447	0.973632	FALSE	0.05	0.893	contrast: female vs male # condition_variable: group # additional_variables: batch	0.0163375	0.0470295	0.0575991	0.347389	0.283642	deqms	33
A0A7J8C3L5;A0A7J8C3P1	0.946081	0.973632	FALSE	0.05	0.893	contrast: female vs male # condition_variable: group # additional_variables: batch	0.0218818	0.0569318	0.069727	0.384352	0.313822	deqms	4
A0A7J8HP01;A0A7J8HP15	0.89647	0.973632	FALSE	0.05	0.893	contrast: female vs male # condition_variable: group # additional_variables: batch	0.0229844	0.109585	0.134213	0.209741	0.171253	deqms	58
A0A7J8E830	0.931593	0.973632	FALSE	0.05	0.893	contrast: female vs male # condition_variable: group # additional_variables: batch	0.0230886	0.0722699	0.0885122	0.319478	0.260853	deqms	13
A0A7J8G9G3	0.937036	0.973632	FALSE	0.05	0.893	contrast: female vs male # condition_variable: group # additional_variables: batch	0.0241935	0.0665048	0.0814515	0.363786	0.29703	deqms	9
A0A7J8GD52	0.930477	0.973632	FALSE	0.05	0.893	contrast: female vs male # condition_variable: group # additional_variables: batch	0.0261932	0.0734525	0.0899605	0.3566	0.291163	deqms	10
A0A7J8K6N4;A0A7J8K6Q8	0.921441	0.973632	FALSE	0.05	0.893	contrast: female vs male # condition_variable: group # additional_variables: batch	0.0291877	0.0830342	0.101696	0.351514	0.28701	deqms	9
A0A7J8BGA8;A0A7J8BHK7	0.860597	0.973632	FALSE	0.05	0.893	contrast: female vs male # condition_variable: group # additional_variables: batch	0.037849	0.147962	0.181216	0.255802	0.208861	deqms	33
A0A7J8CD38	0.85942	0.973632	FALSE	0.05	0.893	contrast: female vs male # condition_variable: group # additional_variables: batch	0.0380224	0.149227	0.182765	0.254796	0.20804	deqms	27
A0A7J8HVV6;A0A7J8HXB1	0.856145	0.973632	FALSE	0.05	0.893	contrast: female vs male # condition_variable: group # additional_variables: batch	0.0437835	0.152749	0.187079	0.286637	0.234038	deqms	8
A0A7J8ELV2	0.870098	0.973632	FALSE	0.05	0.893	contrast: female vs male # condition_variable: group # additional_variables: batch	0.0452546	0.137767	0.168729	0.328488	0.268209	deqms	20
A0A7J8GE07;A0A7J8GE24;A0A7J8GEH1;A0A7J8GEI6;A0A7J8GEQ1	0.887566	0.973632	FALSE	0.05	0.893	contrast: female vs male # condition_variable: group # additional_variables: batch	0.0512093	0.119082	0.145844	0.430036	0.351123	deqms	1
A0A7J8GXL1	0.945915	0.973632	FALSE	0.05	0.893	contrast: female vs male # condition_variable: group # additional_variables: batch	0.0553048	0.0571084	0.0699432	0.968418	0.79071	deqms	1
A0A7J8E8I7	0.824889	0.973632	FALSE	0.05	0.893	contrast: female vs male # condition_variable: group # additional_variables: batch	0.0558338	0.186531	0.228453	0.299327	0.2444	deqms	26
A0A7J8G4A6	0.856216	0.973632	FALSE	0.05	0.893	contrast: female vs male # condition_variable: group # additional_variables: batch	0.0576975	0.152673	0.186985	0.377917	0.308568	deqms	21
A0A7J8CKR8;A0A7J8CL13	0.87507	0.973632	FALSE	0.05	0.893	contrast: female vs male # condition_variable: group # additional_variables: batch	0.0627825	0.13244	0.162206	0.474044	0.387055	deqms	1
A0A7J8BTE4	0.844367	0.973632	FALSE	0.05	0.893	contrast: female vs male # condition_variable: group # additional_variables: batch	0.0645551	0.165441	0.202623	0.390201	0.318597	deqms	16
A0A7J8CF57;A0A7J8CF59;A0A7J8CF66;A0A7J8CF69;A0A7J8CF77;A0A7J8CF88;A0A7J8CFB3	0.853704	0.973632	FALSE	0.05	0.893	contrast: female vs male # condition_variable: group # additional_variables: batch	0.0680978	0.155376	0.190296	0.438277	0.357852	deqms	1
A0A7J8HQG2	0.721043	0.938391	FALSE	0.05	0.893	contrast: female vs male # condition_variable: group # additional_variables: batch	0.0778246	0.301778	0.369601	0.257887	0.210564	deqms	54
A0A7J8EJB6	0.751813	0.95113	FALSE	0.05	0.893	contrast: female vs male # condition_variable: group # additional_variables: batch	0.0920925	0.267047	0.327064	0.344856	0.281573	deqms	3
A0A7J8G8M8;A0A7J8G8W2	0.710673	0.938391	FALSE	0.05	0.893	contrast: female vs male # condition_variable: group # additional_variables: batch	0.0928162	0.313617	0.384101	0.295954	0.241646	deqms	13
A0A7J8HQ30;A0A7J8HQ97;A0A7J8HRD2	0.772946	0.959002	FALSE	0.05	0.893	contrast: female vs male # condition_variable: group # additional_variables: batch	0.0934116	0.243502	0.298228	0.383617	0.313222	deqms	15
A0A7J8IFM2	0.757839	0.954315	FALSE	0.05	0.893	contrast: female vs male # condition_variable: group # additional_variables: batch	0.0963762	0.260309	0.318812	0.370238	0.302298	deqms	4
A0A7J8FGD2	0.717205	0.938391	FALSE	0.05	0.893	contrast: female vs male # condition_variable: group # additional_variables: batch	0.0993895	0.306151	0.374957	0.324642	0.265069	deqms	9
A0A7J8B9E5	0.718313	0.938391	FALSE	0.05	0.893	contrast: female vs male # condition_variable: group # additional_variables: batch	0.100911	0.304887	0.373409	0.330979	0.270243	deqms	6
A0A7J8B8H8	0.779882	0.959002	FALSE	0.05	0.893	contrast: female vs male # condition_variable: group # additional_variables: batch	0.103399	0.235826	0.288826	0.438455	0.357997	deqms	1
A0A7J8H5Z0	0.640814	0.923258	FALSE	0.05	0.893	contrast: female vs male # condition_variable: group # additional_variables: batch	0.103915	0.395465	0.484343	0.262768	0.214549	deqms	19
A0A7J8K5M3	0.486913	0.841917	FALSE	0.05	0.893	contrast: female vs male # condition_variable: group # additional_variables: batch	0.105465	0.594361	0.727941	0.177442	0.144881	deqms	87
A0A7J8IPJ8	0.72966	0.939198	FALSE	0.05	0.893	contrast: female vs male # condition_variable: group # additional_variables: batch	0.110743	0.291994	0.357618	0.379266	0.30967	deqms	3
A0A7J8B8D8;A0A7J8EKQ2;A0A7J8EL69	0.793292	0.959002	FALSE	0.05	0.893	contrast: female vs male # condition_variable: group # additional_variables: batch	0.116464	0.221046	0.270726	0.526877	0.430193	deqms	1
A0A7J8KCC5	0.768495	0.959002	FALSE	0.05	0.893	contrast: female vs male # condition_variable: group # additional_variables: batch	0.125055	0.248442	0.304278	0.503358	0.41099	deqms	1
A0A7J8E5X0	0.44939	0.819095	FALSE	0.05	0.893	contrast: female vs male # condition_variable: group # additional_variables: batch	0.13069	0.648551	0.79431	0.201511	0.164533	deqms	138
A0A7J8DFR9	0.689932	0.938391	FALSE	0.05	0.893	contrast: female vs male # condition_variable: group # additional_variables: batch	0.132196	0.337518	0.413373	0.39167	0.319797	deqms	1
A0A7J8K6P7;A0A7J8K6P8;A0A7J8K6Q7;A0A7J8K6S2	0.708327	0.938391	FALSE	0.05	0.893	contrast: female vs male # condition_variable: group # additional_variables: batch	0.135735	0.316305	0.387393	0.429126	0.35038	deqms	2
A0A7J8GCQ7;A0A7J8GD66;A0A7J8GD89;A0A7J8GDH2	0.810753	0.973632	FALSE	0.05	0.893	contrast: female vs male # condition_variable: group # additional_variables: batch	0.136391	0.201923	0.247304	0.675459	0.55151	deqms	1
A0A7J8DK76	0.563561	0.891213	FALSE	0.05	0.893	contrast: female vs male # condition_variable: group # additional_variables: batch	0.138023	0.491382	0.601818	0.280887	0.229343	deqms	6
A0A7J8G5E6	0.586992	0.896977	FALSE	0.05	0.893	contrast: female vs male # condition_variable: group # additional_variables: batch	0.140705	0.461575	0.565312	0.304837	0.248899	deqms	6
A0A7J8K6C6	0.410459	0.784732	FALSE	0.05	0.893	contrast: female vs male # condition_variable: group # additional_variables: batch	0.144138	0.708116	0.867261	0.203552	0.166199	deqms	66
A0A7J8KC75	0.67812	0.938391	FALSE	0.05	0.893	contrast: female vs male # condition_variable: group # additional_variables: batch	0.153111	0.351273	0.430219	0.435874	0.355889	deqms	5
A0A7J8G8N3	0.648317	0.923258	FALSE	0.05	0.893	contrast: female vs male # condition_variable: group # additional_variables: batch	0.156439	0.386479	0.473339	0.404781	0.330502	deqms	5
A0A7J8FJ20	0.612852	0.91467	FALSE	0.05	0.893	contrast: female vs male # condition_variable: group # additional_variables: batch	0.157222	0.42943	0.525942	0.366119	0.298935	deqms	5
A0A7J8GE16	0.696384	0.938391	FALSE	0.05	0.893	contrast: female vs male # condition_variable: group # additional_variables: batch	0.164911	0.33005	0.404227	0.499656	0.407967	deqms	2
A0A7J8HWT7	0.626583	0.916293	FALSE	0.05	0.893	contrast: female vs male # condition_variable: group # additional_variables: batch	0.169286	0.412654	0.505396	0.410238	0.334958	deqms	1
A0A7J8GHN8	0.678976	0.938391	FALSE	0.05	0.893	contrast: female vs male # condition_variable: group # additional_variables: batch	0.174983	0.350272	0.428993	0.499565	0.407893	deqms	1
A0A7J8IRH6;A0A7J8IRQ1;A0A7J8ISM1;A0A7J8ITN2	0.558775	0.891213	FALSE	0.05	0.893	contrast: female vs male # condition_variable: group # additional_variables: batch	0.177026	0.497556	0.60938	0.35579	0.290502	deqms	14
A0A7J8BPB5;A0A7J8BPN7;A0A7J8BQB1;A0A7J8BQH8	0.449034	0.819095	FALSE	0.05	0.893	contrast: female vs male # condition_variable: group # additional_variables: batch	0.180378	0.649079	0.794957	0.277898	0.226903	deqms	23
A0A7J8HWZ9;A0A7J8HX26;A0A7J8HXV3	0.550383	0.886546	FALSE	0.05	0.893	contrast: female vs male # condition_variable: group # additional_variables: batch	0.183209	0.508458	0.622732	0.360322	0.294202	deqms	3
A0A7J8JL51	0.451707	0.819095	FALSE	0.05	0.893	contrast: female vs male # condition_variable: group # additional_variables: batch	0.183388	0.64512	0.790108	0.28427	0.232105	deqms	7
A0A7J8IL02	0.600823	0.912982	FALSE	0.05	0.893	contrast: female vs male # condition_variable: group # additional_variables: batch	0.186716	0.44429	0.544142	0.420258	0.343139	deqms	1
A0A7J8H030	0.659163	0.933814	FALSE	0.05	0.893	contrast: female vs male # condition_variable: group # additional_variables: batch	0.199624	0.373579	0.45754	0.534354	0.436298	deqms	1
A0A7J8GV44	0.410874	0.784732	FALSE	0.05	0.893	contrast: female vs male # condition_variable: group # additional_variables: batch	0.208789	0.70746	0.866458	0.295125	0.240969	deqms	34
A0A7J8IGH3	0.448072	0.819095	FALSE	0.05	0.893	contrast: female vs male # condition_variable: group # additional_variables: batch	0.213928	0.650508	0.796707	0.328863	0.268515	deqms	8
A0A7J8GIB4;A0A7J8GIM9	0.405153	0.784732	FALSE	0.05	0.893	contrast: female vs male # condition_variable: group # additional_variables: batch	0.218685	0.716536	0.877574	0.305197	0.249193	deqms	15
A0A7J8JG60;A0A7J8JG93;A0A7J8JH64;A0A7J8JHD3	0.578033	0.895343	FALSE	0.05	0.893	contrast: female vs male # condition_variable: group # additional_variables: batch	0.220235	0.472892	0.579171	0.46572	0.380258	deqms	1
A0A7J8EY03	0.310152	0.697201	FALSE	0.05	0.893	contrast: female vs male # condition_variable: group # additional_variables: batch	0.220263	0.883236	1.08174	0.249382	0.20362	deqms	32
A0A7J8E7D9	0.275585	0.669278	FALSE	0.05	0.893	contrast: female vs male # condition_variable: group # additional_variables: batch	0.220664	0.953791	1.16815	0.231355	0.188901	deqms	52
A0A7J8DWK3	0.402241	0.784732	FALSE	0.05	0.893	contrast: female vs male # condition_variable: group # additional_variables: batch	0.238568	0.721189	0.883273	0.330798	0.270096	deqms	5
A0A7J8HTV0	0.370294	0.76303	FALSE	0.05	0.893	contrast: female vs male # condition_variable: group # additional_variables: batch	0.243858	0.773925	0.94786	0.315092	0.257272	deqms	9
A0A7J8B9B3	0.398416	0.784732	FALSE	0.05	0.893	contrast: female vs male # condition_variable: group # additional_variables: batch	0.247554	0.72734	0.890807	0.340355	0.277899	deqms	13
A0A7J8BGY7	0.489055	0.841917	FALSE	0.05	0.893	contrast: female vs male # condition_variable: group # additional_variables: batch	0.262549	0.591353	0.724256	0.443981	0.362509	deqms	1
A0A7J8FL81;A0A7J8FLK3;A0A7J8FLZ0	0.489031	0.841917	FALSE	0.05	0.893	contrast: female vs male # condition_variable: group # additional_variables: batch	0.268577	0.591386	0.724297	0.454148	0.37081	deqms	1
A0A7J8E7F7;A0A7J8E856	0.293253	0.687628	FALSE	0.05	0.893	contrast: female vs male # condition_variable: group # additional_variables: batch	0.276508	0.916897	1.12297	0.301569	0.24623	deqms	27
A0A7J8IGV1	0.118286	0.552457	FALSE	0.05	0.893	contrast: female vs male # condition_variable: group # additional_variables: batch	0.283314	1.42448	1.74462	0.19889	0.162393	deqms	72
A0A7J8IRQ7	0.258632	0.665227	FALSE	0.05	0.893	contrast: female vs male # condition_variable: group # additional_variables: batch	0.286106	0.991046	1.21378	0.288691	0.235715	deqms	15
A0A7J8H579;A0A7J8H596;A0A7J8H5X5	0.492613	0.842709	FALSE	0.05	0.893	contrast: female vs male # condition_variable: group # additional_variables: batch	0.287092	0.586371	0.718155	0.489608	0.399763	deqms	1
A0A7J8DX92	0.386437	0.772291	FALSE	0.05	0.893	contrast: female vs male # condition_variable: group # additional_variables: batch	0.290791	0.746882	0.914739	0.38934	0.317895	deqms	1
A0A7J8GEZ5	0.462394	0.827443	FALSE	0.05	0.893	contrast: female vs male # condition_variable: group # additional_variables: batch	0.293608	0.629443	0.770907	0.466456	0.38086	deqms	4
A0A7J8H123	0.27293	0.669278	FALSE	0.05	0.893	contrast: female vs male # condition_variable: group # additional_variables: batch	0.294073	0.959501	1.17514	0.306486	0.250244	deqms	25
A0A7J8KBZ2	0.510287	0.856779	FALSE	0.05	0.893	contrast: female vs male # condition_variable: group # additional_variables: batch	0.295571	0.561962	0.68826	0.525962	0.429446	deqms	1
A0A7J8BGT6	0.458663	0.826201	FALSE	0.05	0.893	contrast: female vs male # condition_variable: group # additional_variables: batch	0.326433	0.634889	0.777577	0.514158	0.419808	deqms	1
A0A7J8E783;A0A7J8E7J8;A0A7J8E7V8	0.367295	0.762627	FALSE	0.05	0.893	contrast: female vs male # condition_variable: group # additional_variables: batch	0.33048	0.779044	0.95413	0.424212	0.346368	deqms	2
A0A7J8CPA8	0.412561	0.784732	FALSE	0.05	0.893	contrast: female vs male # condition_variable: group # additional_variables: batch	0.349031	0.7048	0.8632	0.49522	0.404346	deqms	1
A0A7J8H0K1	0.323772	0.720485	FALSE	0.05	0.893	contrast: female vs male # condition_variable: group # additional_variables: batch	0.368896	0.85714	1.04978	0.43038	0.351404	deqms	2
A0A7J8JDF6;A0A7J8JFR7	0.386151	0.772291	FALSE	0.05	0.893	contrast: female vs male # condition_variable: group # additional_variables: batch	0.384041	0.747352	0.915316	0.513868	0.419572	deqms	109
A0A7J8EWZ4	0.192404	0.659472	FALSE	0.05	0.893	contrast: female vs male # condition_variable: group # additional_variables: batch	0.384186	1.15968	1.42031	0.331288	0.270496	deqms	31
A0A7J8DYX9	0.249406	0.665227	FALSE	0.05	0.893	contrast: female vs male # condition_variable: group # additional_variables: batch	0.391879	1.01217	1.23965	0.387166	0.31612	deqms	4
A0A7J8K5K5	0.342258	0.733026	FALSE	0.05	0.893	contrast: female vs male # condition_variable: group # additional_variables: batch	0.392012	0.82305	1.00803	0.476293	0.388891	deqms	7
A0A7J8CDP3;A0A7J8CDP9;A0A7J8CDQ1	0.251147	0.665227	FALSE	0.05	0.893	contrast: female vs male # condition_variable: group # additional_variables: batch	0.392568	1.00814	1.23471	0.3894	0.317944	deqms	9
A0A7J8ISS2	0.116796	0.552457	FALSE	0.05	0.893	contrast: female vs male # condition_variable: group # additional_variables: batch	0.422598	1.43123	1.75289	0.295269	0.241086	deqms	13
A0A7J8K478	0.333754	0.720485	FALSE	0.05	0.893	contrast: female vs male # condition_variable: group # additional_variables: batch	0.428269	0.959118	1.03597	0.446524	0.413401	deqms	1
A0A7J8H034;A0A7J8H065;A0A7J8H0U0	0.217706	0.665227	FALSE	0.05	0.893	contrast: female vs male # condition_variable: group # additional_variables: batch	0.449756	1.09014	1.33514	0.412567	0.33686	deqms	2
A0A7J8H148;A0A7J8H209	0.157546	0.621125	FALSE	0.05	0.893	contrast: female vs male # condition_variable: group # additional_variables: batch	0.464212	1.26997	1.55539	0.365529	0.298454	deqms	3
A0A7J8JIA9	0.331233	0.720485	FALSE	0.05	0.893	contrast: female vs male # condition_variable: group # additional_variables: batch	0.47539	0.843205	1.03271	0.563789	0.460332	deqms	2
A0A7J8CKU3;A0A7J8CKV3	0.119834	0.552457	FALSE	0.05	0.893	contrast: female vs male # condition_variable: group # additional_variables: batch	0.500269	1.41754	1.73612	0.352914	0.288153	deqms	4
A0A7J8HXA1	0.00888306	0.203904	FALSE	0.05	0.893	contrast: female vs male # condition_variable: group # additional_variables: batch	0.506473	2.78465	3.41048	0.18188	0.148505	deqms	89
A0A7J8HRV0	0.199688	0.659472	FALSE	0.05	0.893	contrast: female vs male # condition_variable: group # additional_variables: batch	0.583546	1.13888	1.39484	0.512385	0.41836	deqms	1
A0A7J8EZK4	0.0738674	0.467255	FALSE	0.05	0.893	contrast: female vs male # condition_variable: group # additional_variables: batch	0.586625	1.6723	2.04814	0.35079	0.286419	deqms	17
A0A7J8KF78	0.190932	0.659472	FALSE	0.05	0.893	contrast: female vs male # condition_variable: group # additional_variables: batch	0.587455	1.16396	1.42555	0.504704	0.412089	deqms	1
A0A7J8KIZ6;A0A7J8KJ27;A0A7J8KJ30	0.574374	0.895343	FALSE	0.05	0.893	contrast: female vs male # condition_variable: group # additional_variables: batch	0.591337	0.477542	0.584867	1.23829	1.01106	deqms	1
A0A7J8C4Y7;Cont_P63103	0.147215	0.606704	FALSE	0.05	0.893	contrast: female vs male # condition_variable: group # additional_variables: batch	0.598267	1.30688	1.60059	0.457784	0.373779	deqms	1
A0A7J8B7S5	0.239082	0.665227	FALSE	0.05	0.893	contrast: female vs male # condition_variable: group # additional_variables: batch	0.628999	1.0366	1.26957	0.606791	0.495443	deqms	9
A0A7J8KF70	0.169668	0.627352	FALSE	0.05	0.893	contrast: female vs male # condition_variable: group # additional_variables: batch	0.664926	1.22935	1.50564	0.540874	0.441622	deqms	2
A0A7J8JEE9;A0A7J8JEG0;A0A7J8JFF7;A0A7J8JFM8;A0A7J8JFZ4;A0A7J8JGR6	0.115878	0.552457	FALSE	0.05	0.893	contrast: female vs male # condition_variable: group # additional_variables: batch	0.668253	1.43543	1.75803	0.465542	0.380114	deqms	1
A0A7J8EXI1;A0A7J8EXK4	0.231454	0.665227	FALSE	0.05	0.893	contrast: female vs male # condition_variable: group # additional_variables: batch	0.697686	1.05522	1.29238	0.661174	0.539847	deqms	1
A0A7J8JEN0	0.146047	0.606704	FALSE	0.05	0.893	contrast: female vs male # condition_variable: group # additional_variables: batch	0.699319	1.50859	1.62946	0.463559	0.429172	deqms	1
A0A7J8IQZ0	0.0519072	0.392188	FALSE	0.05	0.893	contrast: female vs male # condition_variable: group # additional_variables: batch	0.707551	1.8555	2.27251	0.381327	0.311353	deqms	1
A0A7J8BGV9	0.0322805	0.325196	FALSE	0.05	0.893	contrast: female vs male # condition_variable: group # additional_variables: batch	0.719527	2.10153	2.57384	0.342382	0.279554	deqms	4
A0A7J8HPX2;A0A7J8HR71	0.172983	0.627352	FALSE	0.05	0.893	contrast: female vs male # condition_variable: group # additional_variables: batch	0.722823	1.2187	1.49259	0.593112	0.484274	deqms	1
A0A7J8E9W3;A0A7J8EA29	0.244066	0.665227	FALSE	0.05	0.893	contrast: female vs male # condition_variable: group # additional_variables: batch	0.736639	1.0247	1.255	0.718883	0.586966	deqms	3
A0A7J8CEI1;A0A7J8FEL6;A0A7J8FER8;A0A7J8IFT7;A0A7J8IGI5;A0A7J8IGQ5;A0A7J8IGW5;A0A7J8IHJ1	0.0655929	0.435153	FALSE	0.05	0.893	contrast: female vs male # condition_variable: group # additional_variables: batch	0.7464	1.73413	2.12386	0.430419	0.351436	deqms	1
A0A7J8FLL9;A0A7J8FNE2	0.0267185	0.290698	FALSE	0.05	0.893	contrast: female vs male # condition_variable: group # additional_variables: batch	0.870622	2.19984	2.69424	0.395767	0.323142	deqms	1
A0A7J8BTD4	0.0237076	0.290698	FALSE	0.05	0.893	contrast: female vs male # condition_variable: group # additional_variables: batch	0.874429	2.2622	2.77062	0.386539	0.315608	deqms	12
A0A7J8EL68	0.0733468	0.467255	FALSE	0.05	0.893	contrast: female vs male # condition_variable: group # additional_variables: batch	0.878283	1.67598	2.05265	0.52404	0.427877	deqms	2
A0A7J8HVU5	0.193877	0.659472	FALSE	0.05	0.893	contrast: female vs male # condition_variable: group # additional_variables: batch	0.882244	1.15542	1.41509	0.763573	0.623455	deqms	1
A0A7J8D5X4;A0A7J8D622;A0A7J8D6I5	0.0450508	0.351668	FALSE	0.05	0.893	contrast: female vs male # condition_variable: group # additional_variables: batch	0.954004	1.92884	2.36234	0.4946	0.403839	deqms	4
A0A7J8FFU1	0.096361	0.534902	FALSE	0.05	0.893	contrast: female vs male # condition_variable: group # additional_variables: batch	0.965498	1.53307	1.87762	0.62978	0.514213	deqms	1
A0A7J8K7K8	0.145215	0.606704	FALSE	0.05	0.893	contrast: female vs male # condition_variable: group # additional_variables: batch	0.973693	1.51222	1.63338	0.643883	0.59612	deqms	1
A0A7J8KBH2	0.0123086	0.209131	FALSE	0.05	0.893	contrast: female vs male # condition_variable: group # additional_variables: batch	0.974496	2.60855	3.19481	0.373577	0.305025	deqms	1
A0A7J8KGA6;A0A7J8KGF4;A0A7J8KGJ4	0.0817181	0.483203	FALSE	0.05	0.893	contrast: female vs male # condition_variable: group # additional_variables: batch	1.00545	1.61956	1.98355	0.620816	0.506894	deqms	1
A0A7J8GUZ1	0.287312	0.682001	FALSE	0.05	0.893	contrast: female vs male # condition_variable: group # additional_variables: batch	1.01866	0.929098	1.13791	1.0964	0.895206	deqms	1
A0A7J8EJ89	0.0145679	0.220137	FALSE	0.05	0.893	contrast: female vs male # condition_variable: group # additional_variables: batch	1.02099	2.51865	3.0847	0.405372	0.330985	deqms	9
A0A7J8EJ93;A0A7J8EJY7	0.102087	0.544462	FALSE	0.05	0.893	contrast: female vs male # condition_variable: group # additional_variables: batch	1.03388	1.50262	1.84033	0.688051	0.561791	deqms	1
A0A7J8CGX9	0.0424783	0.351668	FALSE	0.05	0.893	contrast: female vs male # condition_variable: group # additional_variables: batch	1.05457	1.95928	2.39961	0.538244	0.439474	deqms	32
A0A7J8C156	0.00359335	0.122174	FALSE	0.05	0.893	contrast: female vs male # condition_variable: group # additional_variables: batch	1.05621	3.29151	4.03126	0.32089	0.262006	deqms	12
A0A7J8JDN0;A0A7J8JF84	0.022613	0.290698	FALSE	0.05	0.893	contrast: female vs male # condition_variable: group # additional_variables: batch	1.06731	2.28691	2.80089	0.466705	0.381063	deqms	4
A0A7J8HL99	0.0452514	0.351668	FALSE	0.05	0.893	contrast: female vs male # condition_variable: group # additional_variables: batch	1.09211	1.92654	2.35952	0.566876	0.462852	deqms	2
A0A7J8B841;A0A7J8IE79;Cont_P68138	0.0446644	0.351668	FALSE	0.05	0.893	contrast: female vs male # condition_variable: group # additional_variables: batch	1.10445	1.9333	2.3678	0.571276	0.466445	deqms	1
A0A7J8BHG6	0.0390134	0.351668	FALSE	0.05	0.893	contrast: female vs male # condition_variable: group # additional_variables: batch	1.12052	2.33145	2.51826	0.480612	0.44496	deqms	1
A0A7J8G3D8;A0A7J8G3E6;A0A7J8G3K7;A0A7J8G3L9;A0A7J8G3Q1;A0A7J8G3S5;A0A7J8G3T4;A0A7J8G3Y9;A0A7J8G401;A0A7J8G443;A0A7J8G453;A0A7J8G4J4;A0A7J8G4M3;A0A7J8G5A5;A0A7J8G5B1	0.0542678	0.398942	FALSE	0.05	0.893	contrast: female vs male # condition_variable: group # additional_variables: batch	1.13053	2.12611	2.29646	0.531738	0.492294	deqms	1
A0A7J8FJ79;Cont_P60712	0.0428322	0.351668	FALSE	0.05	0.893	contrast: female vs male # condition_variable: group # additional_variables: batch	1.23833	1.95498	2.39435	0.633422	0.517187	deqms	21
A0A7J8HMG1	0.0374235	0.351668	FALSE	0.05	0.893	contrast: female vs male # condition_variable: group # additional_variables: batch	1.30819	2.02488	2.47996	0.646055	0.527502	deqms	1
A0A7J8BWE1;A0A7J8BWZ2;A0A7J8FM94;A0A7J8FNF1;A0A7J8GJ91;A0A7J8H8F9	0.00202752	0.0883313	FALSE	0.05	0.893	contrast: female vs male # condition_variable: group # additional_variables: batch	1.60422	3.62906	4.44467	0.442048	0.36093	deqms	2
A0A7J8D8E1	0.0230756	0.290698	FALSE	0.05	0.893	contrast: female vs male # condition_variable: group # additional_variables: batch	1.67425	2.27632	2.78792	0.735506	0.600539	deqms	2
A0A7J8G356;A0A7J8G3I3	0.0111588	0.209131	FALSE	0.05	0.893	contrast: female vs male # condition_variable: group # additional_variables: batch	1.71198	2.66119	3.25928	0.643313	0.525263	deqms	1
A0A7J8ITI9;A0A7J8ITK8	0.0119659	0.209131	FALSE	0.05	0.893	contrast: female vs male # condition_variable: group # additional_variables: batch	1.76523	2.62368	3.21334	0.672808	0.549346	deqms	1
A0A7J8GAC0;A0A7J8GBM5	0.00562833	0.153091	FALSE	0.05	0.893	contrast: female vs male # condition_variable: group # additional_variables: batch	1.80609	3.03651	3.71895	0.594792	0.485645	deqms	3
A0A7J8GWF5	0.00227323	0.0883313	FALSE	0.05	0.893	contrast: female vs male # condition_variable: group # additional_variables: batch	1.94232	3.56039	4.36056	0.545536	0.445429	deqms	3
A0A7J8HV89;A0A7J8HVG9;A0A7J8HW90;A0A7J8HWA2;A0A7J8HWP8;A0A7J8HWQ1	0.0113432	0.209131	FALSE	0.05	0.893	contrast: female vs male # condition_variable: group # additional_variables: batch	2.00817	3.12509	3.37549	0.642595	0.594927	deqms	1
A0A7J8IVV5	0.00899575	0.203904	FALSE	0.05	0.893	contrast: female vs male # condition_variable: group # additional_variables: batch	2.03466	2.77779	3.40208	0.732475	0.598063	deqms	2
A0A7J8GDS5	0.00468919	0.141718	FALSE	0.05	0.893	contrast: female vs male # condition_variable: group # additional_variables: batch	2.17203	3.13931	3.84485	0.69188	0.564918	deqms	2
A0A7J8JFD5	0.0010855	0.0738138	FALSE	0.05	0.893	contrast: female vs male # condition_variable: group # additional_variables: batch	2.17708	4.01576	4.91828	0.542133	0.44265	deqms	2
A0A7J8K5R4	0.00186282	0.0883313	FALSE	0.05	0.893	contrast: female vs male # condition_variable: group # additional_variables: batch	2.20166	4.4251	4.77965	0.49754	0.460632	deqms	1
A0A7J8CE10	0.0130707	0.209131	FALSE	0.05	0.893	contrast: female vs male # condition_variable: group # additional_variables: batch	2.28871	2.57642	3.15546	0.888328	0.725317	deqms	1
A0A7J8BUG3	0.000610306	0.0738138	FALSE	0.05	0.893	contrast: female vs male # condition_variable: group # additional_variables: batch	2.78177	4.39132	5.37824	0.63347	0.517226	deqms	6

## Sheet: DD
ST5. Differential detection analysis (DDA) results between female and male bats. Here each row describes 1 proteingroup ("protein_id") in 1 contrast using the ERB UniProt accession numbers. Columns B through J describe the number of peptides differentially detected in condition 1 as compared to condition 2 and are hardcoded (see MS-DAP for algorithm specifics and the associated GitHub/Zenodo that…
protein_id	nsample1	nsample2	npep1	npep2	npep_max	nobs1	nobs2	nobs1_scaled	nobs2_scaled	pass_filters	log2fc	zscore	fracdiff	contrast	type
A0A7J8JI27	1	3	1	19	19	1	32	1.00352	30.3022	TRUE	4.01587	18.0827	0.54386	contrast: female vs male # condition_variable: group # additional_variables: batch	detect
A0A7J8GYX5	0	3	0	7	7	0	13	0	12.3138	TRUE	3.77806	17.0119	0.619048	contrast: female vs male # condition_variable: group # additional_variables: batch	detect
A0A7J8DLQ0	0	3	0	5	5	0	12	0	11.4517	TRUE	3.68093	16.5745	0.8	contrast: female vs male # condition_variable: group # additional_variables: batch	detect
A0A7J8EJ93;A0A7J8EJY7	3	3	2	33	33	4	43	4.24368	40.3536	TRUE	3.03195	13.6523	0.393939	contrast: female vs male # condition_variable: group # additional_variables: batch	detect
A0A7J8ITI9;A0A7J8ITK8	3	3	6	63	63	11	100	11.3225	94.4494	TRUE	3.008	13.5444	0.470899	contrast: female vs male # condition_variable: group # additional_variables: batch	detect
A0A7J8BPD1	0	3	0	4	4	0	7	0	6.74361	TRUE	2.99059	13.466	0.583333	contrast: female vs male # condition_variable: group # additional_variables: batch	detect
A0A7J8GG35	1	3	1	6	6	1	15	1.03063	14.3593	TRUE	2.96593	13.355	0.777778	contrast: female vs male # condition_variable: group # additional_variables: batch	detect
A0A7J8IE34;A0A7J8IEY5;A0A7J8IF63;A0A7J8IFK3	2	3	1	12	12	2	21	2.03415	19.9014	TRUE	2.83366	12.7594	0.527778	contrast: female vs male # condition_variable: group # additional_variables: batch	detect
A0A7J8FKV7;A0A7J8FL08	0	3	0	3	3	0	6	0	5.73082	TRUE	2.78633	12.5463	0.666667	contrast: female vs male # condition_variable: group # additional_variables: batch	detect
A0A7J8GWX7;A0A7J8GX12;A0A7J8GX47;A0A7J8GY46	1	3	1	5	5	1	12	1.03063	11.4136	TRUE	2.65713	11.9645	0.733333	contrast: female vs male # condition_variable: group # additional_variables: batch	detect
A0A7J8DL56	0	3	0	3	3	0	5	0	4.73621	TRUE	2.55296	11.4955	0.555556	contrast: female vs male # condition_variable: group # additional_variables: batch	detect
A0A7J8E9V8;A0A7J8EAA1	0	2	0	4	4	0	5	0	4.70807	TRUE	2.54577	11.4631	0.416667	contrast: female vs male # condition_variable: group # additional_variables: batch	detect
A0A7J8K7F4	2	3	2	10	10	3	22	3.06478	20.9042	TRUE	2.48004	11.1671	0.633333	contrast: female vs male # condition_variable: group # additional_variables: batch	detect
A0A7J8IVV5	2	3	2	12	12	4	27	4.21656	25.7166	TRUE	2.40777	10.8417	0.638889	contrast: female vs male # condition_variable: group # additional_variables: batch	detect
A0A7J8BD63;A0A7J8BDM3;A0A7J8BEB2;A0A7J8BED8	0	3	0	2	2	0	4	0	3.83599	TRUE	2.30327	10.3712	0.666667	contrast: female vs male # condition_variable: group # additional_variables: batch	detect
A0A7J8JNJ1;Cont_P81948	0	2	0	3	3	0	4	0	3.74161	TRUE	2.2744	10.2412	0.444444	contrast: female vs male # condition_variable: group # additional_variables: batch	detect
A0A7J8KH27;A0A7J8KH50	0	2	0	2	2	0	3	0	2.90762	TRUE	1.99059	8.96323	0.5	contrast: female vs male # condition_variable: group # additional_variables: batch	detect
A0A7J8IQ95;A0A7J8IQC5	1	3	1	3	3	1	7	1.00352	6.68733	TRUE	1.97996	8.9154	0.666667	contrast: female vs male # condition_variable: group # additional_variables: batch	detect
A0A7J8JI56;A0A7J8JJB3;A0A7J8JJX7	1	3	1	3	3	1	7	1.00352	6.68733	TRUE	1.97996	8.9154	0.666667	contrast: female vs male # condition_variable: group # additional_variables: batch	detect
A0A7J8BBH5	0	3	0	1	1	0	3	0	2.87948	TRUE	1.97996	8.9154	1	contrast: female vs male # condition_variable: group # additional_variables: batch	detect
A0A7J8EVV9	0	3	0	1	1	0	3	0	2.87948	TRUE	1.97996	8.9154	1	contrast: female vs male # condition_variable: group # additional_variables: batch	detect
A0A7J8IUW6	0	3	0	1	1	0	3	0	2.87948	TRUE	1.97996	8.9154	1	contrast: female vs male # condition_variable: group # additional_variables: batch	detect
A0A7J8CFI9;A0A7J8CFR0;A0A7J8CFS2	0	2	0	2	2	0	3	0	2.85134	TRUE	1.96926	8.86722	0.5	contrast: female vs male # condition_variable: group # additional_variables: batch	detect
A0A7J8HNI9	0	2	0	2	2	0	3	0	2.84138	TRUE	1.96546	8.85008	0.5	contrast: female vs male # condition_variable: group # additional_variables: batch	detect
A0A7J8IKP0	0	2	0	2	2	0	3	0	2.81324	TRUE	1.95465	8.80141	0.5	contrast: female vs male # condition_variable: group # additional_variables: batch	detect
A0A7J8CE10	2	3	2	5	5	3	15	3.21304	14.3974	TRUE	1.91787	8.63582	0.8	contrast: female vs male # condition_variable: group # additional_variables: batch	detect
A0A7J8D786	1	3	1	3	3	1	7	1.10476	6.72542	TRUE	1.91616	8.62811	0.666667	contrast: female vs male # condition_variable: group # additional_variables: batch	detect
A0A7J8GWF5	3	3	6	19	19	13	53	13.7074	50.7979	TRUE	1.87006	8.42053	0.701754	contrast: female vs male # condition_variable: group # additional_variables: batch	detect
A0A7J8K5R4	3	3	2	9	9	4	18	4.14243	17.0782	TRUE	1.86307	8.38903	0.518519	contrast: female vs male # condition_variable: group # additional_variables: batch	detect
A0A7J8JNG8;A0A7J8JNQ7	3	3	4	12	12	7	29	7.25423	27.7058	TRUE	1.84997	8.33008	0.611111	contrast: female vs male # condition_variable: group # additional_variables: batch	detect
A0A7J8JLR9	2	3	2	6	6	3	13	3.06478	12.342	TRUE	1.76176	7.93287	0.555556	contrast: female vs male # condition_variable: group # additional_variables: batch	detect
A0A7J8BVR5;A0A7J8BWJ9	1	2	1	5	5	1	6	1.03063	5.59835	TRUE	1.73799	7.82582	0.333333	contrast: female vs male # condition_variable: group # additional_variables: batch	detect
A0A7J8EMG6	0	2	0	1	1	0	2	0	1.95111	TRUE	1.5768	7.10002	0.666667	contrast: female vs male # condition_variable: group # additional_variables: batch	detect
A0A7J8IJU5;A0A7J8IJZ2;A0A7J8IK10	0	2	0	1	1	0	2	0	1.95111	TRUE	1.5768	7.10002	0.666667	contrast: female vs male # condition_variable: group # additional_variables: batch	detect
A0A7J8KJ46;A0A7J8KJ51;Cont_Q2KJD0	1	3	1	3	3	1	5	1.00352	4.73621	TRUE	1.55296	6.99268	0.444444	contrast: female vs male # condition_variable: group # additional_variables: batch	detect
A0A7J8CGH6	1	2	1	3	3	1	5	1.00352	4.72626	TRUE	1.55042	6.98125	0.444444	contrast: female vs male # condition_variable: group # additional_variables: batch	detect
A0A7J8BE85;A0A7J8BE90;A0A7J8BET0	0	2	0	1	1	0	2	0	1.88488	TRUE	1.54322	6.94884	0.666667	contrast: female vs male # condition_variable: group # additional_variables: batch	detect
A0A7J8E9M4;A0A7J8EA31	0	2	0	1	1	0	2	0	1.88488	TRUE	1.54322	6.94884	0.666667	contrast: female vs male # condition_variable: group # additional_variables: batch	detect
A0A7J8EAC9;A0A7J8EAG5;A0A7J8EAM3;A0A7J8EB23;A0A7J8ELI2;A0A7J8ELR1;A0A7J8ELZ6;A0A7J8EM08;A0A7J8EMJ6;A0A7J8EMS3;A0A7J8FLT6;A0A7J8FLU7;A0A7J8FLV7;A0A7J8FLY9;A0A7J8FM35;A0A7J8FMA2;A0A7J8FMA4;A0A7J8FMR7	0	2	0	1	1	0	2	0	1.88488	TRUE	1.54322	6.94884	0.666667	contrast: female vs male # condition_variable: group # additional_variables: batch	detect
A0A7J8JA79	0	2	0	1	1	0	2	0	1.88488	TRUE	1.54322	6.94884	0.666667	contrast: female vs male # condition_variable: group # additional_variables: batch	detect
A0A7J8JBS9;A0A7J8JBX9;A0A7J8JC75;A0A7J8JCY7	0	2	0	1	1	0	2	0	1.88488	TRUE	1.54322	6.94884	0.666667	contrast: female vs male # condition_variable: group # additional_variables: batch	detect
A0A7J8K6L6;A0A7J8K6M0;A0A7J8K6M1;A0A7J8K6N2	0	2	0	1	1	0	2	0	1.88488	TRUE	1.54322	6.94884	0.666667	contrast: female vs male # condition_variable: group # additional_variables: batch	detect
A0A7J8DLW2;A0A7J8DMA0	0	2	0	1	1	0	2	0	1.88488	TRUE	1.54322	6.94884	0.666667	contrast: female vs male # condition_variable: group # additional_variables: batch	detect
A0A7J8EXP4	1	3	1	2	2	1	5	1.10476	4.76435	TRUE	1.48911	6.70516	0.666667	contrast: female vs male # condition_variable: group # additional_variables: batch	detect
A0A7J8IL02	2	3	2	5	5	4	13	4.0683	12.4463	TRUE	1.45498	6.55151	0.6	contrast: female vs male # condition_variable: group # additional_variables: batch	detect
A0A7J8H6Y2;A0A7J8H761;A0A7J8H7T7;A0A7J8H8N7	2	3	2	4	4	3	10	3.06478	9.59494	TRUE	1.42715	6.42617	0.583333	contrast: female vs male # condition_variable: group # additional_variables: batch	detect
A0A7J8BI67	3	3	2	7	7	4	13	4.14243	12.3519	TRUE	1.42383	6.41124	0.428571	contrast: female vs male # condition_variable: group # additional_variables: batch	detect
A0A7J8HV89;A0A7J8HVG9;A0A7J8HW90;A0A7J8HWA2;A0A7J8HWP8;A0A7J8HWQ1	2	3	1	3	3	2	7	2.03415	6.71547	TRUE	1.38739	6.24714	0.555556	contrast: female vs male # condition_variable: group # additional_variables: batch	detect
A0A7J8C4Y7;Cont_P63103	3	3	1	5	5	3	10	3.13891	9.46247	TRUE	1.38282	6.22657	0.466667	contrast: female vs male # condition_variable: group # additional_variables: batch	detect
A0A7J8FFU1	2	3	1	4	4	2	7	2.13539	6.62109	TRUE	1.32216	5.95345	0.416667	contrast: female vs male # condition_variable: group # additional_variables: batch	detect
A0A7J8BFF2;A0A7J8BFY3;A0A7J8BGQ5	1	3	1	2	2	1	4	1.00352	3.83599	TRUE	1.30327	5.86838	0.5	contrast: female vs male # condition_variable: group # additional_variables: batch	detect
A0A7J8K7K8	3	3	5	9	9	8	21	8.25775	20.0239	TRUE	1.23388	5.55592	0.481481	contrast: female vs male # condition_variable: group # additional_variables: batch	detect
A0A7J8KEY7	1	3	1	2	2	1	4	1.10476	3.80785	TRUE	1.22372	5.51019	0.5	contrast: female vs male # condition_variable: group # additional_variables: batch	detect
A0A7J8H0K1	3	3	5	11	11	11	28	11.4238	26.7013	TRUE	1.20876	5.44281	0.515152	contrast: female vs male # condition_variable: group # additional_variables: batch	detect
A0A7J8H148;A0A7J8H209	3	3	5	11	11	11	27	11.4238	25.859	TRUE	1.1641	5.24171	0.484848	contrast: female vs male # condition_variable: group # additional_variables: batch	detect
A0A7J8GDS5	3	3	4	8	8	8	20	8.33909	19.0955	TRUE	1.15588	5.20471	0.5	contrast: female vs male # condition_variable: group # additional_variables: batch	detect
A0A7J8IR63;A0A7J8IRC6;A0A7J8IS89	1	3	2	3	3	2	6	2.20953	5.79705	TRUE	1.12174	5.05097	0.444444	contrast: female vs male # condition_variable: group # additional_variables: batch	detect
A0A7J8IQ87;A0A7J8IQZ8	1	3	1	1	1	1	3	1.00352	2.87948	TRUE	0.979965	4.41259	0.666667	contrast: female vs male # condition_variable: group # additional_variables: batch	detect
A0A7J8JFN8;A0A7J8JG08	1	3	1	1	1	1	3	1.00352	2.87948	TRUE	0.979965	4.41259	0.666667	contrast: female vs male # condition_variable: group # additional_variables: batch	detect
A0A7J8K478	2	2	1	3	3	2	5	2.03415	4.77431	TRUE	0.964731	4.344	0.333333	contrast: female vs male # condition_variable: group # additional_variables: batch	detect
A0A7J8B6I5	1	3	1	1	1	1	3	1.03063	2.87948	TRUE	0.960605	4.32542	0.666667	contrast: female vs male # condition_variable: group # additional_variables: batch	detect
A0A7J8E853	1	3	1	1	1	1	3	1.03063	2.87948	TRUE	0.960605	4.32542	0.666667	contrast: female vs male # condition_variable: group # additional_variables: batch	detect
A0A7J8DJU2;A0A7J8DJX3;A0A7J8DKE4	3	3	1	4	4	3	7	3.13891	6.8198	TRUE	0.959432	4.32014	0.333333	contrast: female vs male # condition_variable: group # additional_variables: batch	detect
A0A7J8JN91;A0A7J8JPS5	3	3	4	6	6	6	13	6.14946	12.3701	TRUE	0.950697	4.28081	0.388889	contrast: female vs male # condition_variable: group # additional_variables: batch	detect
A0A7J8E5R3	1	2	1	2	2	1	3	1.03063	2.85134	TRUE	0.949904	4.27724	0.333333	contrast: female vs male # condition_variable: group # additional_variables: batch	detect
A0A7J8JFD5	3	3	3	5	5	6	13	6.20369	12.4082	TRUE	0.943928	4.25033	0.466667	contrast: female vs male # condition_variable: group # additional_variables: batch	detect
A0A7J8BFQ1	2	3	1	2	2	2	5	2.10828	4.80245	TRUE	0.937047	4.21935	0.5	contrast: female vs male # condition_variable: group # additional_variables: batch	detect
A0A7J8CEI1;A0A7J8FEL6;A0A7J8FER8;A0A7J8IFT7;A0A7J8IGI5;A0A7J8IGQ5;A0A7J8IGW5;A0A7J8IHJ1	2	3	1	2	2	2	5	2.10828	4.80245	TRUE	0.937047	4.21935	0.5	contrast: female vs male # condition_variable: group # additional_variables: batch	detect
A0A7J8DIN6	1	2	1	2	2	1	3	1.10476	2.85134	TRUE	0.898262	4.0447	0.333333	contrast: female vs male # condition_variable: group # additional_variables: batch	detect
A0A7J8IGN0;A0A7J8IHE8	2	2	1	4	4	2	5	2.13539	4.66998	TRUE	0.890791	4.01106	0.25	contrast: female vs male # condition_variable: group # additional_variables: batch	detect
A0A7J8KF70	3	3	2	4	4	5	10	5.17306	9.5668	TRUE	0.820901	3.69636	0.416667	contrast: female vs male # condition_variable: group # additional_variables: batch	detect
A0A7J8B907	3	3	2	3	3	4	8	4.14243	7.71007	TRUE	0.803388	3.6175	0.444444	contrast: female vs male # condition_variable: group # additional_variables: batch	detect
A0A7J8DX92	3	3	2	4	4	5	10	5.27431	9.5668	TRUE	0.797444	3.59074	0.416667	contrast: female vs male # condition_variable: group # additional_variables: batch	detect
A0A7J8G356;A0A7J8G3I3	3	3	2	3	3	4	8	4.14243	7.64383	TRUE	0.792284	3.5675	0.444444	contrast: female vs male # condition_variable: group # additional_variables: batch	detect
A0A7J8KJK2	1	3	3	3	3	3	6	3.09189	5.79705	TRUE	0.771671	3.47469	0.333333	contrast: female vs male # condition_variable: group # additional_variables: batch	detect
A0A7J8EXI1;A0A7J8EXK4	3	3	2	3	3	4	8	4.24368	7.64383	TRUE	0.764175	3.44093	0.444444	contrast: female vs male # condition_variable: group # additional_variables: batch	detect
A0A7J8GIB4;A0A7J8GIM9	3	3	20	41	41	50	90	52.1754	85.8082	TRUE	0.76184	3.43042	0.325203	contrast: female vs male # condition_variable: group # additional_variables: batch	detect
A0A7J8KGA6;A0A7J8KGF4;A0A7J8KGJ4	2	2	2	3	3	3	6	3.03767	5.65463	TRUE	0.760021	3.42223	0.333333	contrast: female vs male # condition_variable: group # additional_variables: batch	detect
A0A7J8B841;A0A7J8IE79;Cont_P68138	3	3	1	3	3	3	6	3.13891	5.79705	TRUE	0.755202	3.40053	0.333333	contrast: female vs male # condition_variable: group # additional_variables: batch	detect
A0A7J8D8E1	3	3	3	5	5	8	14	8.31197	13.4028	TRUE	0.677506	3.05068	0.4	contrast: female vs male # condition_variable: group # additional_variables: batch	detect
A0A7J8GAC0;A0A7J8GBM5	3	3	3	5	5	8	14	8.38611	13.4409	TRUE	0.669901	3.01644	0.4	contrast: female vs male # condition_variable: group # additional_variables: batch	detect
A0A7J8JPH8	2	1	1	4	4	2	4	2.03415	3.71347	TRUE	0.667788	3.00692	0.166667	contrast: female vs male # condition_variable: group # additional_variables: batch	detect
A0A7J8GE07;A0A7J8GE24;A0A7J8GEH1;A0A7J8GEI6;A0A7J8GEQ1	2	3	3	3	3	4	7	4.11532	6.75356	TRUE	0.641709	2.88949	0.333333	contrast: female vs male # condition_variable: group # additional_variables: batch	detect
A0A7J8D5X4;A0A7J8D622;A0A7J8D6I5	2	3	5	6	6	9	15	9.16723	14.3312	TRUE	0.64134	2.88783	0.333333	contrast: female vs male # condition_variable: group # additional_variables: batch	detect
A0A7J8JDN0;A0A7J8JF84	3	3	5	7	7	12	20	12.4544	19.1617	TRUE	0.634085	2.85516	0.380952	contrast: female vs male # condition_variable: group # additional_variables: batch	detect
A0A7J8BGV9	3	3	4	5	5	9	15	9.46375	14.3974	TRUE	0.606128	2.72928	0.4	contrast: female vs male # condition_variable: group # additional_variables: batch	detect
A0A7J8IQZ0	3	3	3	5	5	6	10	6.25071	9.62309	TRUE	0.596602	2.68639	0.266667	contrast: female vs male # condition_variable: group # additional_variables: batch	detect
A0A7J8GC66;A0A7J8GCG7;A0A7J8GDH4	1	2	1	1	1	1	2	1.00352	1.95111	TRUE	0.576797	2.59721	0.333333	contrast: female vs male # condition_variable: group # additional_variables: batch	detect
A0A7J8CG50;A0A7J8CG75;A0A7J8CGA2;A0A7J8CGD9;A0A7J8CGE6	1	2	1	1	1	1	2	1.00352	1.92297	TRUE	0.562629	2.53341	0.333333	contrast: female vs male # condition_variable: group # additional_variables: batch	detect
A0A7J8KIY8;A0A7J8KJ40	1	2	1	1	1	1	2	1.00352	1.92297	TRUE	0.562629	2.53341	0.333333	contrast: female vs male # condition_variable: group # additional_variables: batch	detect
A0A7J8KBH2	2	3	2	2	2	3	5	3.06478	4.80245	TRUE	0.550371	2.47821	0.333333	contrast: female vs male # condition_variable: group # additional_variables: batch	detect
A0A7J8EVQ8;A0A7J8EVV3;A0A7J8EVX5;A0A7J8EW48;A0A7J8EW62;A0A7J8EW77;A0A7J8EWB5;A0A7J8EWC9;A0A7J8EX71	1	2	1	1	1	1	2	1.03063	1.92297	TRUE	0.543269	2.44624	0.333333	contrast: female vs male # condition_variable: group # additional_variables: batch	detect
A0A7J8H2P8;A0A7J8H3U2	1	2	1	1	1	1	2	1.00352	1.88488	TRUE	0.543223	2.44603	0.333333	contrast: female vs male # condition_variable: group # additional_variables: batch	detect
A0A7J8G8G0;A0A7J8G8H4	1	2	1	1	1	1	2	1.03063	1.88488	TRUE	0.523864	2.35886	0.333333	contrast: female vs male # condition_variable: group # additional_variables: batch	detect
A0A7J8BUG3	3	3	6	10	10	17	26	17.8028	24.9488	TRUE	0.516517	2.32578	0.3	contrast: female vs male # condition_variable: group # additional_variables: batch	detect
A0A7J8IF24;A0A7J8IFX6	3	3	1	2	2	3	5	3.13891	4.76435	TRUE	0.514696	2.31758	0.333333	contrast: female vs male # condition_variable: group # additional_variables: batch	detect
A0A7J8IJI0	1	2	1	1	1	1	2	1.10476	1.95111	TRUE	0.505796	2.2775	0.333333	contrast: female vs male # condition_variable: group # additional_variables: batch	detect
A0A7J8KC75	3	3	8	13	13	19	28	19.8099	27.0805	TRUE	0.484425	2.18127	0.230769	contrast: female vs male # condition_variable: group # additional_variables: batch	detect
A0A7J8KCC5	3	3	4	6	6	8	12	8.35899	11.566	TRUE	0.472362	2.12696	0.222222	contrast: female vs male # condition_variable: group # additional_variables: batch	detect
A0A7J8GAI9	1	2	1	1	1	1	2	1.10476	1.88488	TRUE	0.472222	2.12633	0.333333	contrast: female vs male # condition_variable: group # additional_variables: batch	detect
A0A7J8DYX9	3	3	4	6	6	11	16	11.4509	15.3539	TRUE	0.442701	1.9934	0.277778	contrast: female vs male # condition_variable: group # additional_variables: batch	detect
A0A7J8GEZ5	3	3	4	6	6	11	16	11.4509	15.3539	TRUE	0.442701	1.9934	0.277778	contrast: female vs male # condition_variable: group # additional_variables: batch	detect
A0A7J8KF78	3	3	2	3	3	4	6	4.16954	5.72086	TRUE	0.418224	1.88318	0.222222	contrast: female vs male # condition_variable: group # additional_variables: batch	detect
A0A7J8FDU3	3	3	2	4	4	4	6	4.14243	5.66458	TRUE	0.413542	1.8621	0.166667	contrast: female vs male # condition_variable: group # additional_variables: batch	detect
A0A7J8HWZ9;A0A7J8HX26;A0A7J8HXV3	3	3	8	8	8	17	24	18.0053	23.0358	TRUE	0.390264	1.75728	0.291667	contrast: female vs male # condition_variable: group # additional_variables: batch	detect
A0A7J8H034;A0A7J8H065;A0A7J8H0U0	3	3	3	4	4	7	10	7.38259	9.59494	TRUE	0.383571	1.72715	0.25	contrast: female vs male # condition_variable: group # additional_variables: batch	detect
A0A7J8CF57;A0A7J8CF59;A0A7J8CF66;A0A7J8CF69;A0A7J8CF77;A0A7J8CF88;A0A7J8CFB3	2	3	1	1	1	2	3	2.03415	2.87948	TRUE	0.382067	1.72037	0.333333	contrast: female vs male # condition_variable: group # additional_variables: batch	detect
A0A7J8HPX2;A0A7J8HR71	2	3	1	1	1	2	3	2.03415	2.87948	TRUE	0.382067	1.72037	0.333333	contrast: female vs male # condition_variable: group # additional_variables: batch	detect
A0A7J8E7L0	2	3	1	1	1	2	3	2.03415	2.87948	TRUE	0.382067	1.72037	0.333333	contrast: female vs male # condition_variable: group # additional_variables: batch	detect
A0A7J8C188	1	2	2	2	2	2	3	2.06126	2.85134	TRUE	0.358545	1.61446	0.166667	contrast: female vs male # condition_variable: group # additional_variables: batch	detect
A0A7J8DGA8	2	2	1	2	2	2	3	2.03415	2.81324	TRUE	0.356751	1.60638	0.166667	contrast: female vs male # condition_variable: group # additional_variables: batch	detect
A0A7J8G5E6	3	3	7	8	8	17	23	17.6546	22.0412	TRUE	0.355979	1.6029	0.25	contrast: female vs male # condition_variable: group # additional_variables: batch	detect
A0A7J8BHG6	2	3	1	1	1	2	3	2.10828	2.87948	TRUE	0.347282	1.56374	0.333333	contrast: female vs male # condition_variable: group # additional_variables: batch	detect
A0A7J8G3D8;A0A7J8G3E6;A0A7J8G3K7;A0A7J8G3L9;A0A7J8G3Q1;A0A7J8G3S5;A0A7J8G3T4;A0A7J8G3Y9;A0A7J8G401;A0A7J8G443;A0A7J8G453;A0A7J8G4J4;A0A7J8G4M3;A0A7J8G5A5;A0A7J8G5B1	2	3	1	1	1	2	3	2.10828	2.87948	TRUE	0.347282	1.56374	0.333333	contrast: female vs male # condition_variable: group # additional_variables: batch	detect
A0A7J8H579;A0A7J8H596;A0A7J8H5X5	2	3	1	1	1	2	3	2.10828	2.87948	TRUE	0.347282	1.56374	0.333333	contrast: female vs male # condition_variable: group # additional_variables: batch	detect
A0A7J8IRY9	2	3	1	1	1	2	3	2.10828	2.87948	TRUE	0.347282	1.56374	0.333333	contrast: female vs male # condition_variable: group # additional_variables: batch	detect
A0A7J8JEN0	2	3	1	1	1	2	3	2.10828	2.87948	TRUE	0.347282	1.56374	0.333333	contrast: female vs male # condition_variable: group # additional_variables: batch	detect
A0A7J8GBS5;A0A7J8GBY1	2	3	1	1	1	2	3	2.13539	2.87948	TRUE	0.334765	1.50738	0.333333	contrast: female vs male # condition_variable: group # additional_variables: batch	detect
A0A7J8K7E0;A0A7J8K7E9	2	3	1	1	1	2	3	2.13539	2.87948	TRUE	0.334765	1.50738	0.333333	contrast: female vs male # condition_variable: group # additional_variables: batch	detect
A0A7J8G9G3	3	3	11	13	13	27	36	28.4798	34.6481	TRUE	0.327079	1.47278	0.230769	contrast: female vs male # condition_variable: group # additional_variables: batch	detect
A0A7J8E9W3;A0A7J8EA29	3	3	4	4	4	9	12	9.3426	11.5179	TRUE	0.32268	1.45296	0.25	contrast: female vs male # condition_variable: group # additional_variables: batch	detect
A0A7J8K9I2	2	2	1	2	2	2	3	2.10828	2.81324	TRUE	0.321966	1.44975	0.166667	contrast: female vs male # condition_variable: group # additional_variables: batch	detect
A0A7J8JPE7;A0A7J8JQL0	3	3	1	2	2	3	4	3.13891	3.87408	TRUE	0.269348	1.21282	0.166667	contrast: female vs male # condition_variable: group # additional_variables: batch	detect
A0A7J8GVL5;A0A7J8GVQ1;A0A7J8GWG9	3	3	6	6	6	12	15	12.3061	14.2931	TRUE	0.249685	1.12429	0.166667	contrast: female vs male # condition_variable: group # additional_variables: batch	detect
A0A7J8HTV0	3	3	12	13	13	30	37	31.2409	35.4821	TRUE	0.231361	1.04177	0.179487	contrast: female vs male # condition_variable: group # additional_variables: batch	detect
A0A7J8HRV0	3	3	2	2	2	4	5	4.14243	4.83059	TRUE	0.218426	0.98353	0.166667	contrast: female vs male # condition_variable: group # additional_variables: batch	detect
A0A7J8K5K3	3	3	7	8	8	19	23	19.9382	22.1075	TRUE	0.193552	0.871528	0.166667	contrast: female vs male # condition_variable: group # additional_variables: batch	detect
A0A7J8GUZ1	3	3	2	3	3	4	5	4.16954	4.73621	TRUE	0.187006	0.842052	0.111111	contrast: female vs male # condition_variable: group # additional_variables: batch	detect
A0A7J8DK76	3	3	6	7	7	16	19	16.6239	18.1671	TRUE	0.171464	0.772068	0.142857	contrast: female vs male # condition_variable: group # additional_variables: batch	detect
A0A7J8IFU1	3	3	10	12	12	29	34	30.3585	32.6689	TRUE	0.15538	0.699644	0.138889	contrast: female vs male # condition_variable: group # additional_variables: batch	detect
A0A7J8CEL4	3	3	3	3	3	6	7	6.17658	6.75356	TRUE	0.15352	0.691273	0.111111	contrast: female vs male # condition_variable: group # additional_variables: batch	detect
A0A7J8BWE1;A0A7J8BWZ2;A0A7J8FM94;A0A7J8FNF1;A0A7J8GJ91;A0A7J8H8F9	3	3	2	2	2	5	6	5.24719	5.75896	TRUE	0.153464	0.691019	0.166667	contrast: female vs male # condition_variable: group # additional_variables: batch	detect
A0A7J8IPJ8	3	3	7	13	13	17	20	17.6546	18.9548	TRUE	0.147802	0.665522	0.0769231	contrast: female vs male # condition_variable: group # additional_variables: batch	detect
A0A7J8CKU3;A0A7J8CKV3	3	3	5	5	5	12	14	12.4544	13.4028	TRUE	0.146755	0.660808	0.133333	contrast: female vs male # condition_variable: group # additional_variables: batch	detect
A0A7J8GCA4	3	3	3	3	3	6	7	6.17658	6.71547	TRUE	0.146348	0.658977	0.111111	contrast: female vs male # condition_variable: group # additional_variables: batch	detect
A0A7J8EZK4	3	3	19	20	20	51	59	53.3145	56.6612	TRUE	0.140432	0.632339	0.133333	contrast: female vs male # condition_variable: group # additional_variables: batch	detect
A0A7J8JIA9	3	3	2	3	3	5	6	5.24719	5.69272	TRUE	0.139103	0.626355	0.111111	contrast: female vs male # condition_variable: group # additional_variables: batch	detect
A0A7J8E783;A0A7J8E7J8;A0A7J8E7V8	3	3	2	3	3	6	7	6.27782	6.71547	TRUE	0.126147	0.568015	0.111111	contrast: female vs male # condition_variable: group # additional_variables: batch	detect
A0A7J8K5K5	3	3	8	9	9	20	23	20.9146	22.0694	TRUE	0.12542	0.564743	0.111111	contrast: female vs male # condition_variable: group # additional_variables: batch	detect
A0A7J8GYZ4	2	3	4	4	4	7	8	7.10596	7.5776	TRUE	0.12492	0.562491	0.0833333	contrast: female vs male # condition_variable: group # additional_variables: batch	detect
A0A7J8EWZ4	3	3	32	37	37	91	104	95.3264	99.8434	TRUE	0.121092	0.545253	0.117117	contrast: female vs male # condition_variable: group # additional_variables: batch	detect
A0A7J8BG53;A0A7J8BG58	3	3	5	9	9	15	17	15.6946	16.4909	TRUE	0.117059	0.527096	0.0740741	contrast: female vs male # condition_variable: group # additional_variables: batch	detect
A0A7J8B9B3	3	3	14	15	15	37	42	38.5222	40.2746	TRUE	0.116012	0.522379	0.111111	contrast: female vs male # condition_variable: group # additional_variables: batch	detect
A0A7J8FJ79;Cont_P60712	3	3	24	25	25	65	74	68.0453	70.9924	TRUE	0.114845	0.517125	0.12	contrast: female vs male # condition_variable: group # additional_variables: batch	detect
A0A7J8BCF6	3	3	4	3	4	8	9	8.21073	8.63844	TRUE	0.110226	0.496327	0.0833333	contrast: female vs male # condition_variable: group # additional_variables: batch	detect
A0A7J8HL99	3	3	3	3	3	7	8	7.28134	7.64383	TRUE	0.105243	0.47389	0.111111	contrast: female vs male # condition_variable: group # additional_variables: batch	detect
A0A7J8B9E5	3	3	7	7	7	18	20	18.7322	19.1617	TRUE	0.0817298	0.368014	0.0952381	contrast: female vs male # condition_variable: group # additional_variables: batch	detect
A0A7J8IRH6;A0A7J8IRQ1;A0A7J8ISM1;A0A7J8ITN2	3	3	15	18	18	45	50	47.0837	47.9847	TRUE	0.0806212	0.363022	0.0925926	contrast: female vs male # condition_variable: group # additional_variables: batch	detect
A0A7J8GFW4	3	3	42	46	46	120	133	125.502	127.748	TRUE	0.0805981	0.362918	0.0942029	contrast: female vs male # condition_variable: group # additional_variables: batch	detect
A0A7J8E5P9	3	3	30	31	31	83	91	86.5082	87.3409	TRUE	0.0684902	0.308398	0.0860215	contrast: female vs male # condition_variable: group # additional_variables: batch	detect
A0A7J8EJB6	3	3	5	4	5	11	12	11.3496	11.5179	TRUE	0.06689	0.301193	0.0666667	contrast: female vs male # condition_variable: group # additional_variables: batch	detect
A0A7J8BPB5;A0A7J8BPN7;A0A7J8BQB1;A0A7J8BQH8	3	3	28	28	28	74	81	77.2867	77.8122	TRUE	0.0643292	0.289662	0.0833333	contrast: female vs male # condition_variable: group # additional_variables: batch	detect
A0A7J8K6K7	3	3	5	5	5	11	12	11.3496	11.4517	TRUE	0.0591919	0.26653	0.0666667	contrast: female vs male # condition_variable: group # additional_variables: batch	detect
A0A7J8BBY9	3	3	16	16	16	39	42	40.3539	40.4352	TRUE	0.0562716	0.25338	0.0625	contrast: female vs male # condition_variable: group # additional_variables: batch	detect
A0A7J8IGV1	3	3	73	80	80	214	233	223.691	223.661	TRUE	0.0553803	0.249367	0.0791667	contrast: female vs male # condition_variable: group # additional_variables: batch	detect
A0A7J8H9J6	3	3	4	4	4	11	12	11.4509	11.5179	TRUE	0.0551139	0.248168	0.0833333	contrast: female vs male # condition_variable: group # additional_variables: batch	detect
A0A7J8IRQ7	3	3	17	18	18	46	50	48.0601	48.0509	TRUE	0.0535732	0.24123	0.0740741	contrast: female vs male # condition_variable: group # additional_variables: batch	detect
A0A7J8BPL4;A0A7J8BQ81	3	3	7	9	9	21	23	21.9724	21.975	TRUE	0.0514925	0.231861	0.0740741	contrast: female vs male # condition_variable: group # additional_variables: batch	detect
A0A7J8ISS2	3	3	14	15	15	39	42	40.7046	40.3408	TRUE	0.0407921	0.183679	0.0666667	contrast: female vs male # condition_variable: group # additional_variables: batch	detect
A0A7J8HSC2	3	3	5	5	5	13	14	13.5863	13.4028	TRUE	0.0302502	0.136211	0.0666667	contrast: female vs male # condition_variable: group # additional_variables: batch	detect
A0A7J8H5Z0	3	3	20	21	21	58	62	60.67	59.5407	TRUE	0.0276016	0.124285	0.0634921	contrast: female vs male # condition_variable: group # additional_variables: batch	detect
A0A7J8HTT7	3	3	20	22	22	58	62	60.7712	59.6069	TRUE	0.0268146	0.120741	0.0606061	contrast: female vs male # condition_variable: group # additional_variables: batch	detect
A0A7J8FGD2	3	3	12	12	12	28	30	29.1254	28.5861	TRUE	0.0263311	0.118564	0.0555556	contrast: female vs male # condition_variable: group # additional_variables: batch	detect
A0A7J8ITF0	3	3	32	33	33	83	88	86.1574	84.3488	TRUE	0.0245336	0.11047	0.0505051	contrast: female vs male # condition_variable: group # additional_variables: batch	detect
A0A7J8GD52	3	3	10	11	11	28	30	29.3279	28.7286	TRUE	0.0236126	0.106323	0.0606061	contrast: female vs male # condition_variable: group # additional_variables: batch	detect
A0A7J8C3L5;A0A7J8C3P1	3	3	6	5	6	12	13	12.7111	12.4744	TRUE	0.0228715	0.102986	0.0555556	contrast: female vs male # condition_variable: group # additional_variables: batch	detect
A0A7J8K6C6	3	3	68	69	69	193	205	201.59	196.761	TRUE	0.0207015	0.0932147	0.057971	contrast: female vs male # condition_variable: group # additional_variables: batch	detect
A0A7J8HR24	3	3	35	36	36	99	105	103.307	100.848	TRUE	0.0205661	0.0926053	0.0555556	contrast: female vs male # condition_variable: group # additional_variables: batch	detect
A0A7J8E7F7;A0A7J8E856	3	3	30	32	32	84	89	87.7612	85.6166	TRUE	0.0195189	0.0878898	0.0520833	contrast: female vs male # condition_variable: group # additional_variables: batch	detect
A0A7J8HP01;A0A7J8HP15	3	3	62	65	65	178	189	186.071	181.463	TRUE	0.0194829	0.0877279	0.0564103	contrast: female vs male # condition_variable: group # additional_variables: batch	detect
A0A7J8FJ20	3	3	5	6	6	15	16	15.6946	15.3258	TRUE	0.017179	0.0773539	0.0555556	contrast: female vs male # condition_variable: group # additional_variables: batch	detect
A0A7J8HQG2	3	3	55	59	59	161	170	168.599	163.258	TRUE	0.00923351	0.0415767	0.0508475	contrast: female vs male # condition_variable: group # additional_variables: batch	detect
A0A7J8C156	3	3	13	14	14	37	39	38.6705	37.4614	TRUE	0.00858216	0.0386438	0.047619	contrast: female vs male # condition_variable: group # additional_variables: batch	detect
A0A7J8GGM0	3	3	7	8	8	19	20	19.8641	19.2561	TRUE	0.0080359	0.0361841	0.0416667	contrast: female vs male # condition_variable: group # additional_variables: batch	detect
A0A7J8G8M8;A0A7J8G8W2	3	3	13	14	14	37	39	38.5963	37.367	TRUE	0.00772936	0.0348038	0.047619	contrast: female vs male # condition_variable: group # additional_variables: batch	detect
A0A7J8G7S7	3	3	13	14	14	38	40	39.7011	38.3616	TRUE	0.00502324	0.0226187	0.047619	contrast: female vs male # condition_variable: group # additional_variables: batch	detect
A0A7J8JL51	3	3	10	9	10	25	26	25.8653	24.9869	TRUE	0.00392636	0.0176797	0.0333333	contrast: female vs male # condition_variable: group # additional_variables: batch	detect
A0A7J8HXA1	3	3	93	97	97	273	287	285.587	275.464	TRUE	0.00378024	0.0170217	0.04811	contrast: female vs male # condition_variable: group # additional_variables: batch	detect
A0A7J8EIT8	3	3	15	15	15	42	44	43.8706	42.2357	TRUE	0	0	0.0444444	contrast: female vs male # condition_variable: group # additional_variables: batch	detect
A0A7J8IGH3	3	3	9	9	9	24	25	25.0101	24.0586	TRUE	-0.00203517	-0.00916399	0.037037	contrast: female vs male # condition_variable: group # additional_variables: batch	detect
A0A7J8IIG5	2	1	1	2	2	2	2	2.03415	1.98921	TRUE	-0.00213891	-0.00963111	0	contrast: female vs male # condition_variable: group # additional_variables: batch	detect
A0A7J8JDF6;A0A7J8JFR7	3	3	111	116	116	325	340	340.1	326.593	TRUE	-0.00256782	-0.0115624	0.0431034	contrast: female vs male # condition_variable: group # additional_variables: batch	detect
A0A7J8HQ17	3	3	37	37	37	102	106	106.716	101.871	TRUE	-0.0113945	-0.0513073	0.036036	contrast: female vs male # condition_variable: group # additional_variables: batch	detect
A0A7J8HPQ8	3	3	8	9	9	24	25	25.1113	23.9923	TRUE	-0.0114687	-0.0516414	0.037037	contrast: female vs male # condition_variable: group # additional_variables: batch	detect
A0A7J8EJ89	3	3	10	10	10	27	28	28.149	26.8718	TRUE	-0.0124694	-0.0561472	0.0333333	contrast: female vs male # condition_variable: group # additional_variables: batch	detect
A0A7J8B7S5	3	3	10	10	10	26	27	27.1183	25.8872	TRUE	-0.0125675	-0.0565891	0.0333333	contrast: female vs male # condition_variable: group # additional_variables: batch	detect
A0A7J8BEN2	3	3	19	18	19	45	47	47.3946	45.1996	TRUE	-0.0132561	-0.0596898	0.0350877	contrast: female vs male # condition_variable: group # additional_variables: batch	detect
A0A7J8K5P6	3	3	35	38	38	103	107	107.727	102.648	TRUE	-0.0139947	-0.0630157	0.0350877	contrast: female vs male # condition_variable: group # additional_variables: batch	detect
A0A7J8K6N4;A0A7J8K6Q8	3	3	10	10	10	27	28	28.149	26.8056	TRUE	-0.0159108	-0.0716433	0.0333333	contrast: female vs male # condition_variable: group # additional_variables: batch	detect
A0A7J8ISD9;A0A7J8IT29	3	3	37	39	39	108	112	113.048	107.525	TRUE	-0.0165493	-0.0745184	0.034188	contrast: female vs male # condition_variable: group # additional_variables: batch	detect
A0A7J8JAH2;A0A7J8JAL5	3	3	29	30	30	85	88	88.8189	84.4614	TRUE	-0.0169581	-0.0763589	0.0333333	contrast: female vs male # condition_variable: group # additional_variables: batch	detect
A0A7J8HVV6;A0A7J8HXB1	3	3	9	10	10	25	26	26.2432	24.9488	TRUE	-0.018344	-0.0825995	0.0333333	contrast: female vs male # condition_variable: group # additional_variables: batch	detect
A0A7J8E5X0	3	3	141	145	145	416	430	435.002	412.684	TRUE	-0.0200111	-0.0901062	0.0321839	contrast: female vs male # condition_variable: group # additional_variables: batch	detect
A0A7J8GXL1	2	2	1	1	1	2	2	2.03415	1.95111	TRUE	-0.0211008	-0.0950128	0	contrast: female vs male # condition_variable: group # additional_variables: batch	detect
A0A7J8CGX9	3	3	33	34	34	94	97	98.2628	93.128	TRUE	-0.021724	-0.0978188	0.0294118	contrast: female vs male # condition_variable: group # additional_variables: batch	detect
A0A7J8BU61	1	2	2	1	2	2	2	2.00703	1.92297	TRUE	-0.0223338	-0.100565	0	contrast: female vs male # condition_variable: group # additional_variables: batch	detect
A0A7J8DWC7	3	3	13	13	13	35	36	36.5351	34.62	TRUE	-0.0225369	-0.101479	0.025641	contrast: female vs male # condition_variable: group # additional_variables: batch	detect
A0A7J8ELV2	3	3	22	23	23	64	66	67.0219	63.4429	TRUE	-0.0236024	-0.106277	0.0289855	contrast: female vs male # condition_variable: group # additional_variables: batch	detect
A0A7J8BCM8	3	3	20	21	21	56	58	58.7099	55.5722	TRUE	-0.0237353	-0.106876	0.031746	contrast: female vs male # condition_variable: group # additional_variables: batch	detect
A0A7J8JAJ7;A0A7J8JAM1;A0A7J8JCR1	3	3	22	23	23	66	68	69.0561	65.2715	TRUE	-0.0256992	-0.115718	0.0289855	contrast: female vs male # condition_variable: group # additional_variables: batch	detect
A0A7J8JEE9;A0A7J8JEG0;A0A7J8JFF7;A0A7J8JFM8;A0A7J8JFZ4;A0A7J8JGR6	2	3	3	2	3	5	5	5.09893	4.83059	TRUE	-0.0275252	-0.123941	0	contrast: female vs male # condition_variable: group # additional_variables: batch	detect
A0A7J8BD97	3	3	38	40	40	110	113	114.934	108.482	TRUE	-0.0275417	-0.124015	0.025	contrast: female vs male # condition_variable: group # additional_variables: batch	detect
A0A7J8HQ30;A0A7J8HQ97;A0A7J8HRD2	3	3	16	16	16	44	45	45.9048	43.2866	TRUE	-0.0292551	-0.13173	0.0208333	contrast: female vs male # condition_variable: group # additional_variables: batch	detect
A0A7J8GHN8	2	3	2	1	2	3	3	3.03767	2.87948	TRUE	-0.0297478	-0.133948	0	contrast: female vs male # condition_variable: group # additional_variables: batch	detect
A0A7J8E8I7	3	3	27	29	29	81	83	84.7506	79.6027	TRUE	-0.0346068	-0.155828	0.0229885	contrast: female vs male # condition_variable: group # additional_variables: batch	detect
A0A7J8EYE3;A0A7J8EZF2	2	2	1	1	1	2	2	2.03415	1.92297	TRUE	-0.0352691	-0.15881	0	contrast: female vs male # condition_variable: group # additional_variables: batch	detect
A0A7J8KHU0	2	2	1	1	1	2	2	2.03415	1.92297	TRUE	-0.0352691	-0.15881	0	contrast: female vs male # condition_variable: group # additional_variables: batch	detect
A0A7J8B967	3	3	18	20	20	54	55	56.5004	52.8915	TRUE	-0.0394682	-0.177718	0.0166667	contrast: female vs male # condition_variable: group # additional_variables: batch	detect
A0A7J8GZL6	3	3	37	36	37	103	105	107.598	100.677	TRUE	-0.040009	-0.180153	0.018018	contrast: female vs male # condition_variable: group # additional_variables: batch	detect
A0A7J8F393	3	3	3	3	3	6	6	6.20369	5.79705	TRUE	-0.0437614	-0.197049	0	contrast: female vs male # condition_variable: group # additional_variables: batch	detect
A0A7J8HRZ9	3	3	4	3	4	7	7	7.1801	6.68733	TRUE	-0.0477078	-0.214819	0	contrast: female vs male # condition_variable: group # additional_variables: batch	detect
A0A7J8EWK8	1	2	2	1	2	2	2	2.06126	1.92297	TRUE	-0.0480894	-0.216537	0	contrast: female vs male # condition_variable: group # additional_variables: batch	detect
A0A7J8IJK6	3	3	53	53	53	147	149	153.698	142.998	TRUE	-0.0481086	-0.216624	0.0125786	contrast: female vs male # condition_variable: group # additional_variables: batch	detect
A0A7J8JDA0;A0A7J8JDF0	3	3	5	4	5	10	10	10.319	9.59494	TRUE	-0.0495521	-0.223124	0	contrast: female vs male # condition_variable: group # additional_variables: batch	detect
A0A7J8K846	3	3	18	17	18	44	45	46.3839	43.0978	TRUE	-0.0500878	-0.225536	0.0185185	contrast: female vs male # condition_variable: group # additional_variables: batch	detect
A0A7J8E7D9	3	3	52	52	52	153	155	160.159	148.738	TRUE	-0.0507054	-0.228317	0.0128205	contrast: female vs male # condition_variable: group # additional_variables: batch	detect
A0A7J8IM09	3	2	1	2	2	3	3	3.13891	2.91757	TRUE	-0.0510852	-0.230027	0	contrast: female vs male # condition_variable: group # additional_variables: batch	detect
A0A7J8DX74	3	2	2	2	2	4	4	4.14243	3.84594	TRUE	-0.0520896	-0.234549	0	contrast: female vs male # condition_variable: group # additional_variables: batch	detect
A0A7J8K5M3	3	3	92	93	93	270	273	282.623	262.165	TRUE	-0.0523637	-0.235784	0.0107527	contrast: female vs male # condition_variable: group # additional_variables: batch	detect
A0A7J8FJN7;A0A7J8FJW2;A0A7J8FK35;A0A7J8FK45;A0A7J8FK68;A0A7J8FKG6	3	3	2	3	3	6	6	6.27782	5.82519	TRUE	-0.0525011	-0.236402	0	contrast: female vs male # condition_variable: group # additional_variables: batch	detect
A0A7J8H1I8	2	2	1	1	1	2	2	2.03415	1.88488	TRUE	-0.0546744	-0.246188	0	contrast: female vs male # condition_variable: group # additional_variables: batch	detect
A0A7J8CHE0	3	3	8	7	8	19	19	19.6887	18.2334	TRUE	-0.0548061	-0.246781	0	contrast: female vs male # condition_variable: group # additional_variables: batch	detect
A0A7J8BHS6	3	3	39	40	40	114	115	119.353	110.339	TRUE	-0.0572315	-0.257703	0.00833333	contrast: female vs male # condition_variable: group # additional_variables: batch	detect
A0A7J8KH56	3	3	5	5	5	14	14	14.5898	13.469	TRUE	-0.0590651	-0.265959	0	contrast: female vs male # condition_variable: group # additional_variables: batch	detect
A0A7J8B8E4	3	3	80	77	80	229	230	239.183	220.792	TRUE	-0.0593621	-0.267296	0.00416667	contrast: female vs male # condition_variable: group # additional_variables: batch	detect
A0A7J8DEW0;A0A7J8DEY5;A0A7J8DFC3	3	3	18	18	18	50	50	52.0814	48.0327	TRUE	-0.0606104	-0.272917	0	contrast: female vs male # condition_variable: group # additional_variables: batch	detect
A0A7J8F5T9	3	3	8	9	9	17	17	17.5262	16.1598	TRUE	-0.0607937	-0.273742	0	contrast: female vs male # condition_variable: group # additional_variables: batch	detect
A0A7J8HNT1	3	3	10	9	10	27	27	28.149	25.9153	TRUE	-0.0629815	-0.283594	0	contrast: female vs male # condition_variable: group # additional_variables: batch	detect
A0A7J8BQD6	3	3	178	175	178	507	508	529.936	487.597	TRUE	-0.0640592	-0.288446	0.00187266	contrast: female vs male # condition_variable: group # additional_variables: batch	detect
A0A7J8B8D8;A0A7J8EKQ2;A0A7J8EL69	3	3	1	1	1	3	3	3.13891	2.87948	TRUE	-0.0654471	-0.294696	0	contrast: female vs male # condition_variable: group # additional_variables: batch	detect
A0A7J8B8H8	3	3	1	1	1	3	3	3.13891	2.87948	TRUE	-0.0654471	-0.294696	0	contrast: female vs male # condition_variable: group # additional_variables: batch	detect
A0A7J8B9I4	3	3	1	1	1	3	3	3.13891	2.87948	TRUE	-0.0654471	-0.294696	0	contrast: female vs male # condition_variable: group # additional_variables: batch	detect
A0A7J8BDQ3	3	3	1	1	1	3	3	3.13891	2.87948	TRUE	-0.0654471	-0.294696	0	contrast: female vs male # condition_variable: group # additional_variables: batch	detect
A0A7J8BGY7	3	3	1	1	1	3	3	3.13891	2.87948	TRUE	-0.0654471	-0.294696	0	contrast: female vs male # condition_variable: group # additional_variables: batch	detect
A0A7J8BNT5	3	3	1	1	1	3	3	3.13891	2.87948	TRUE	-0.0654471	-0.294696	0	contrast: female vs male # condition_variable: group # additional_variables: batch	detect
A0A7J8BSD9	3	3	1	1	1	3	3	3.13891	2.87948	TRUE	-0.0654471	-0.294696	0	contrast: female vs male # condition_variable: group # additional_variables: batch	detect
A0A7J8CKR8;A0A7J8CL13	3	3	1	1	1	3	3	3.13891	2.87948	TRUE	-0.0654471	-0.294696	0	contrast: female vs male # condition_variable: group # additional_variables: batch	detect
A0A7J8CLB6;A0A7J8CLR6	3	3	1	1	1	3	3	3.13891	2.87948	TRUE	-0.0654471	-0.294696	0	contrast: female vs male # condition_variable: group # additional_variables: batch	detect
A0A7J8CPA8	3	3	1	1	1	3	3	3.13891	2.87948	TRUE	-0.0654471	-0.294696	0	contrast: female vs male # condition_variable: group # additional_variables: batch	detect
A0A7J8DFR9	3	3	1	1	1	3	3	3.13891	2.87948	TRUE	-0.0654471	-0.294696	0	contrast: female vs male # condition_variable: group # additional_variables: batch	detect
A0A7J8DKC0;A0A7J8DKM0;A0A7J8DKV2;A0A7J8DL81	3	3	1	1	1	3	3	3.13891	2.87948	TRUE	-0.0654471	-0.294696	0	contrast: female vs male # condition_variable: group # additional_variables: batch	detect
A0A7J8FL81;A0A7J8FLK3;A0A7J8FLZ0	3	3	1	1	1	3	3	3.13891	2.87948	TRUE	-0.0654471	-0.294696	0	contrast: female vs male # condition_variable: group # additional_variables: batch	detect
A0A7J8FLL9;A0A7J8FNE2	3	3	1	1	1	3	3	3.13891	2.87948	TRUE	-0.0654471	-0.294696	0	contrast: female vs male # condition_variable: group # additional_variables: batch	detect
A0A7J8FNH0;A0A7J8FNS1;A0A7J8FPB7;A0A7J8KER4;A0A7J8KER9;A0A7J8KEW9;A0A7J8KEY3;A0A7J8KF02	3	3	1	1	1	3	3	3.13891	2.87948	TRUE	-0.0654471	-0.294696	0	contrast: female vs male # condition_variable: group # additional_variables: batch	detect
A0A7J8GAD8	3	3	1	1	1	3	3	3.13891	2.87948	TRUE	-0.0654471	-0.294696	0	contrast: female vs male # condition_variable: group # additional_variables: batch	detect
A0A7J8GCQ7;A0A7J8GD66;A0A7J8GD89;A0A7J8GDH2	3	3	1	1	1	3	3	3.13891	2.87948	TRUE	-0.0654471	-0.294696	0	contrast: female vs male # condition_variable: group # additional_variables: batch	detect
A0A7J8GGC4	3	3	1	1	1	3	3	3.13891	2.87948	TRUE	-0.0654471	-0.294696	0	contrast: female vs male # condition_variable: group # additional_variables: batch	detect
A0A7J8H030	3	3	1	1	1	3	3	3.13891	2.87948	TRUE	-0.0654471	-0.294696	0	contrast: female vs male # condition_variable: group # additional_variables: batch	detect
A0A7J8H5U0	3	3	1	1	1	3	3	3.13891	2.87948	TRUE	-0.0654471	-0.294696	0	contrast: female vs male # condition_variable: group # additional_variables: batch	detect
A0A7J8HU03;A0A7J8HUS2;A0A7J8HUT1;A0A7J8HUT2;A0A7J8HUU1;A0A7J8HUW3;A0A7J8HUX3;A0A7J8HV63;A0A7J8HVN9	3	3	1	1	1	3	3	3.13891	2.87948	TRUE	-0.0654471	-0.294696	0	contrast: female vs male # condition_variable: group # additional_variables: batch	detect
A0A7J8HWT7	3	3	1	1	1	3	3	3.13891	2.87948	TRUE	-0.0654471	-0.294696	0	contrast: female vs male # condition_variable: group # additional_variables: batch	detect
A0A7J8J9X0;A0A7J8JAQ4	3	3	1	1	1	3	3	3.13891	2.87948	TRUE	-0.0654471	-0.294696	0	contrast: female vs male # condition_variable: group # additional_variables: batch	detect
A0A7J8JG60;A0A7J8JG93;A0A7J8JH64;A0A7J8JHD3	3	3	1	1	1	3	3	3.13891	2.87948	TRUE	-0.0654471	-0.294696	0	contrast: female vs male # condition_variable: group # additional_variables: batch	detect
A0A7J8KGN1;A0A7J8KGQ8;A0A7J8KGR4;A0A7J8KGR6;A0A7J8KGV4;A0A7J8KGW4;A0A7J8KGX1	3	3	1	1	1	3	3	3.13891	2.87948	TRUE	-0.0654471	-0.294696	0	contrast: female vs male # condition_variable: group # additional_variables: batch	detect
A0A7J8G4X6;A0A7J8G667	3	3	5	5	5	14	14	14.5898	13.4028	TRUE	-0.0657176	-0.295914	0	contrast: female vs male # condition_variable: group # additional_variables: batch	detect
A0A7J8G4A6	3	3	24	24	24	68	68	71.0161	65.2616	TRUE	-0.0657233	-0.29594	0	contrast: female vs male # condition_variable: group # additional_variables: batch	detect
A0A7J8IRN4	3	3	16	17	17	46	46	48.0872	44.1768	TRUE	-0.0661017	-0.297643	0	contrast: female vs male # condition_variable: group # additional_variables: batch	detect
A0A7J8IRS8	3	3	5	7	7	12	12	12.4544	11.4335	TRUE	-0.0665045	-0.299457	0	contrast: female vs male # condition_variable: group # additional_variables: batch	detect
A0A7J8EL68	3	3	2	2	2	6	6	6.27782	5.75896	TRUE	-0.0667202	-0.300428	0	contrast: female vs male # condition_variable: group # additional_variables: batch	detect
A0A7J8HQK6	3	3	2	2	2	6	6	6.27782	5.75896	TRUE	-0.0667202	-0.300428	0	contrast: female vs male # condition_variable: group # additional_variables: batch	detect
A0A7J8EY03	3	3	36	34	36	100	100	104.459	95.9131	TRUE	-0.0669826	-0.30161	0	contrast: female vs male # condition_variable: group # additional_variables: batch	detect
A0A7J8K5L7	3	3	4	4	4	12	12	12.5556	11.5179	TRUE	-0.0674987	-0.303934	0	contrast: female vs male # condition_variable: group # additional_variables: batch	detect
A0A7J8GWH0;A0A7J8GWP6;A0A7J8GWQ4;A0A7J8GWT9;A0A7J8GWW6;A0A7J8GX44;A0A7J8GX88;A0A7J8GY37	3	3	5	5	5	15	15	15.6946	14.3974	TRUE	-0.0676685	-0.304698	0	contrast: female vs male # condition_variable: group # additional_variables: batch	detect
A0A7J8BCP1	3	3	6	6	6	18	18	18.8335	17.2769	TRUE	-0.0677845	-0.305221	0	contrast: female vs male # condition_variable: group # additional_variables: batch	detect
A0A7J8DM23	3	3	8	8	8	24	24	25.1113	23.0358	TRUE	-0.067933	-0.305889	0	contrast: female vs male # condition_variable: group # additional_variables: batch	detect
A0A7J8K6A7	3	3	9	9	9	27	27	28.2502	25.9153	TRUE	-0.0679833	-0.306116	0	contrast: female vs male # condition_variable: group # additional_variables: batch	detect
A0A7J8BTE4	3	3	20	18	20	51	51	53.3416	48.913	TRUE	-0.0687507	-0.309571	0	contrast: female vs male # condition_variable: group # additional_variables: batch	detect
A0A7J8DWK3	3	3	6	8	8	17	17	17.83	16.3386	TRUE	-0.0692337	-0.311746	0	contrast: female vs male # condition_variable: group # additional_variables: batch	detect
A0A7J8H600;A0A7J8H6Y6	3	3	19	19	19	55	55	57.6052	52.7971	TRUE	-0.0694544	-0.31274	0	contrast: female vs male # condition_variable: group # additional_variables: batch	detect
A0A7J8E830	3	3	13	13	13	38	38	39.7752	36.4386	TRUE	-0.0699982	-0.315189	0	contrast: female vs male # condition_variable: group # additional_variables: batch	detect
A0A7J8CD38	3	3	29	28	29	83	83	87.0144	79.697	TRUE	-0.0705076	-0.317482	0	contrast: female vs male # condition_variable: group # additional_variables: batch	detect
A0A7J8KBZ2	3	3	2	2	2	4	4	4.16954	3.80785	TRUE	-0.0712291	-0.320731	0	contrast: female vs male # condition_variable: group # additional_variables: batch	detect
A0A7J8CDP8	3	3	9	8	9	22	22	23.1784	21.151	TRUE	-0.0751776	-0.33851	0	contrast: female vs male # condition_variable: group # additional_variables: batch	detect
A0A7J8J8V6	3	3	98	96	98	287	285	300.453	273.617	TRUE	-0.0788529	-0.35506	-0.00680272	contrast: female vs male # condition_variable: group # additional_variables: batch	detect
A0A7J8BRD5	3	3	30	28	30	80	79	83.3222	75.8429	TRUE	-0.0793524	-0.357309	-0.0111111	contrast: female vs male # condition_variable: group # additional_variables: batch	detect
A0A7J8EXW2	3	3	33	34	34	97	96	101.375	92.0671	TRUE	-0.0826194	-0.372019	-0.00980392	contrast: female vs male # condition_variable: group # additional_variables: batch	detect
A0A7J8IKZ6	3	3	2	2	2	5	5	5.27431	4.76435	TRUE	-0.0850913	-0.38315	0	contrast: female vs male # condition_variable: group # additional_variables: batch	detect
A0A7J8D7N0	2	2	2	2	2	3	3	3.16603	2.85134	TRUE	-0.0855605	-0.385263	0	contrast: female vs male # condition_variable: group # additional_variables: batch	detect
A0A7J8H123	3	3	26	26	26	75	74	78.5198	70.9543	TRUE	-0.0896802	-0.403813	-0.0128205	contrast: female vs male # condition_variable: group # additional_variables: batch	detect
A0A7J8GFH6	2	2	1	1	1	2	2	2.13539	1.88488	TRUE	-0.101976	-0.459177	0	contrast: female vs male # condition_variable: group # additional_variables: batch	detect
A0A7J8BTD4	3	3	13	13	13	38	37	39.7011	35.5484	TRUE	-0.102162	-0.460014	-0.025641	contrast: female vs male # condition_variable: group # additional_variables: batch	detect
A0A7J8G4Y9	3	3	23	21	23	61	59	63.4581	56.7274	TRUE	-0.10492	-0.472434	-0.0289855	contrast: female vs male # condition_variable: group # additional_variables: batch	detect
A0A7J8D6Q9	3	3	43	43	43	121	118	126.743	113.296	TRUE	-0.105354	-0.474389	-0.0232558	contrast: female vs male # condition_variable: group # additional_variables: batch	detect
A0A7J8BGA8;A0A7J8BHK7	3	3	35	33	35	101	98	105.645	94.0944	TRUE	-0.110468	-0.497418	-0.0285714	contrast: female vs male # condition_variable: group # additional_variables: batch	detect
A0A7J8GV44	3	3	34	34	34	102	99	106.723	94.9185	TRUE	-0.112516	-0.506638	-0.0294118	contrast: female vs male # condition_variable: group # additional_variables: batch	detect
A0A7J8DXF9	3	3	23	23	23	61	59	63.6534	56.5469	TRUE	-0.113808	-0.512456	-0.0289855	contrast: female vs male # condition_variable: group # additional_variables: batch	detect
A0A7J8K5P3	3	3	29	28	29	83	79	86.6835	75.8511	TRUE	-0.135588	-0.610529	-0.045977	contrast: female vs male # condition_variable: group # additional_variables: batch	detect
A0A7J8HRL4	3	3	27	26	27	78	74	81.5105	71.0205	TRUE	-0.141612	-0.637651	-0.0493827	contrast: female vs male # condition_variable: group # additional_variables: batch	detect
A0A7J8CDP3;A0A7J8CDP9;A0A7J8CDQ1	3	3	13	13	13	34	32	35.3562	30.6234	TRUE	-0.148565	-0.66896	-0.0512821	contrast: female vs male # condition_variable: group # additional_variables: batch	detect
A0A7J8JH84	3	3	6	5	6	16	15	16.6981	14.3974	TRUE	-0.151866	-0.683823	-0.0555556	contrast: female vs male # condition_variable: group # additional_variables: batch	detect
A0A7J8BD75;A0A7J8BDV9	3	3	54	50	54	153	144	159.963	138.347	TRUE	-0.152764	-0.687868	-0.0555556	contrast: female vs male # condition_variable: group # additional_variables: batch	detect
A0A7J8HM58	3	3	17	16	17	47	44	49.0907	42.1595	TRUE	-0.161309	-0.726342	-0.0588235	contrast: female vs male # condition_variable: group # additional_variables: batch	detect
A0A7J8KEK8;A0A7J8KEN9	3	3	8	8	8	24	22	25.1113	21.1228	TRUE	-0.187958	-0.846337	-0.0833333	contrast: female vs male # condition_variable: group # additional_variables: batch	detect
A0A7J8JBQ6	3	3	9	8	9	23	21	23.9324	20.052	TRUE	-0.193129	-0.869624	-0.0740741	contrast: female vs male # condition_variable: group # additional_variables: batch	detect
A0A7J8HQR2	3	3	35	33	35	104	95	108.858	91.2431	TRUE	-0.197245	-0.888155	-0.0857143	contrast: female vs male # condition_variable: group # additional_variables: batch	detect
A0A7J8GW61	3	3	4	3	4	9	8	9.24136	7.64383	TRUE	-0.20111	-0.905561	-0.0833333	contrast: female vs male # condition_variable: group # additional_variables: batch	detect
A0A7J8HQG3	3	3	14	12	14	39	35	40.7046	33.6254	TRUE	-0.215432	-0.970048	-0.0952381	contrast: female vs male # condition_variable: group # additional_variables: batch	detect
A0A7J8GDN5;A0A7J8GE53;A0A7J8GEW6	3	3	3	3	3	9	8	9.41674	7.64383	TRUE	-0.225598	-1.01583	-0.111111	contrast: female vs male # condition_variable: group # additional_variables: batch	detect
A0A7J8BHL3	3	3	15	15	15	39	35	40.7588	33.3223	TRUE	-0.230015	-1.03571	-0.0888889	contrast: female vs male # condition_variable: group # additional_variables: batch	detect
A0A7J8C1H3;A0A7J8C1H9;A0A7J8C1I6;A0A7J8C1K8;A0A7J8C1M6	3	3	6	5	6	17	15	17.7287	14.3974	TRUE	-0.233509	-1.05145	-0.111111	contrast: female vs male # condition_variable: group # additional_variables: batch	detect
A0A7J8BRE6;A0A7J8BRU1	3	3	12	11	12	34	30	35.5316	28.8047	TRUE	-0.241157	-1.08588	-0.111111	contrast: female vs male # condition_variable: group # additional_variables: batch	detect
A0A7J8DFS3;A0A7J8DFT9;A0A7J8DG67	3	3	3	3	3	8	7	8.31197	6.64923	TRUE	-0.241837	-1.08894	-0.111111	contrast: female vs male # condition_variable: group # additional_variables: batch	detect
A0A7J8FMW9;A0A7J8FPM0	3	3	6	6	6	17	15	17.8028	14.3312	TRUE	-0.245456	-1.10524	-0.111111	contrast: female vs male # condition_variable: group # additional_variables: batch	detect
A0A7J8EZ35	3	2	2	4	4	6	5	6.27782	4.93492	TRUE	-0.256439	-1.1547	-0.0833333	contrast: female vs male # condition_variable: group # additional_variables: batch	detect
A0A7J8DYP1	3	3	10	10	10	24	21	24.9829	19.9576	TRUE	-0.259168	-1.16698	-0.1	contrast: female vs male # condition_variable: group # additional_variables: batch	detect
A0A7J8GE16	3	3	8	4	8	12	10	12.2248	9.59494	TRUE	-0.273986	-1.2337	-0.0833333	contrast: female vs male # condition_variable: group # additional_variables: batch	detect
A0A7J8E875	3	3	7	6	7	19	16	19.8641	15.392	TRUE	-0.298538	-1.34426	-0.142857	contrast: female vs male # condition_variable: group # additional_variables: batch	detect
A0A7J8K6P7;A0A7J8K6P8;A0A7J8K6Q7;A0A7J8K6S2	3	3	2	2	2	6	5	6.27782	4.76435	TRUE	-0.299031	-1.34648	-0.166667	contrast: female vs male # condition_variable: group # additional_variables: batch	detect
A0A7J8F107;A0A7J8F172;A0A7J8F279	3	3	18	15	18	51	43	53.2874	41.2792	TRUE	-0.307155	-1.38306	-0.148148	contrast: female vs male # condition_variable: group # additional_variables: batch	detect
A0A7J8IH90	3	3	2	2	2	5	4	5.17306	3.83599	TRUE	-0.318472	-1.43402	-0.166667	contrast: female vs male # condition_variable: group # additional_variables: batch	detect
A0A7J8G8N3	3	3	6	6	6	18	15	18.8335	14.3693	TRUE	-0.318831	-1.43564	-0.166667	contrast: female vs male # condition_variable: group # additional_variables: batch	detect
A0A7J8CEW9;A0A7J8CEY2;A0A7J8CF53	2	1	3	3	3	4	3	4.09541	2.98381	TRUE	-0.326167	-1.46867	-0.111111	contrast: female vs male # condition_variable: group # additional_variables: batch	detect
A0A7J8HVU5	3	3	2	2	2	5	4	5.17306	3.80785	TRUE	-0.327019	-1.4725	-0.166667	contrast: female vs male # condition_variable: group # additional_variables: batch	detect
A0A7J8G429	3	3	12	14	14	34	28	35.4574	26.9844	TRUE	-0.329373	-1.4831	-0.142857	contrast: female vs male # condition_variable: group # additional_variables: batch	detect
A0A7J8B9I7	3	3	18	14	18	45	37	46.6588	35.4722	TRUE	-0.332835	-1.49869	-0.148148	contrast: female vs male # condition_variable: group # additional_variables: batch	detect
A0A7J8E9D4;A0A7J8E9U1;A0A7J8EAB8	3	3	4	4	4	10	8	10.4474	7.67197	TRUE	-0.356939	-1.60723	-0.166667	contrast: female vs male # condition_variable: group # additional_variables: batch	detect
A0A7J8JEG8	2	3	3	1	3	4	3	4.09541	2.87948	TRUE	-0.365164	-1.64426	-0.111111	contrast: female vs male # condition_variable: group # additional_variables: batch	detect
A0A7J8JLA7;A0A7J8JLB9;A0A7J8JLC2;A0A7J8JMZ0	3	3	2	1	2	4	3	4.16954	2.87948	TRUE	-0.385988	-1.73803	-0.166667	contrast: female vs male # condition_variable: group # additional_variables: batch	detect
A0A7J8D7F2;A0A7J8D7T8	3	2	2	2	2	4	3	4.16954	2.84138	TRUE	-0.400494	-1.80335	-0.166667	contrast: female vs male # condition_variable: group # additional_variables: batch	detect
A0A7J8DXD5	3	3	3	3	3	8	6	8.38611	5.82519	TRUE	-0.419364	-1.88832	-0.222222	contrast: female vs male # condition_variable: group # additional_variables: batch	detect
A0A7J8JJF1	3	2	2	2	2	4	3	4.24368	2.81324	TRUE	-0.431832	-1.94446	-0.166667	contrast: female vs male # condition_variable: group # additional_variables: batch	detect
A0A7J8JNT5;A0A7J8JNV3	3	3	45	26	45	82	63	85.0272	60.3284	TRUE	-0.43393	-1.9539	-0.140741	contrast: female vs male # condition_variable: group # additional_variables: batch	detect
A0A7J8IFM2	3	3	11	11	11	23	17	23.5816	16.5671	TRUE	-0.43475	-1.9576	-0.181818	contrast: female vs male # condition_variable: group # additional_variables: batch	detect
A0A7J8FIJ4	3	3	5	3	5	12	9	12.4544	8.63844	TRUE	-0.436292	-1.96454	-0.2	contrast: female vs male # condition_variable: group # additional_variables: batch	detect
A0A7J8G821;A0A7J8G8B8;A0A7J8G8L8;A0A7J8G9D4	2	2	2	1	2	3	2	3.03767	1.92297	TRUE	-0.447084	-2.01313	-0.166667	contrast: female vs male # condition_variable: group # additional_variables: batch	detect
A0A7J8K975	3	3	7	5	7	16	12	16.5968	11.4898	TRUE	-0.4471	-2.01321	-0.190476	contrast: female vs male # condition_variable: group # additional_variables: batch	detect
A0A7J8G3G2;A0A7J8G3H6	3	2	1	1	1	3	2	3.13891	1.95111	TRUE	-0.468615	-2.11008	-0.333333	contrast: female vs male # condition_variable: group # additional_variables: batch	detect
A0A7J8HMG1	3	2	1	1	1	3	2	3.13891	1.95111	TRUE	-0.468615	-2.11008	-0.333333	contrast: female vs male # condition_variable: group # additional_variables: batch	detect
A0A7J8KIZ6;A0A7J8KJ27;A0A7J8KJ30	3	2	1	1	1	3	2	3.13891	1.95111	TRUE	-0.468615	-2.11008	-0.333333	contrast: female vs male # condition_variable: group # additional_variables: batch	detect
A0A7J8FG89;A0A7J8FGE9;A0A7J8FGK6;A0A7J8FH81	3	2	1	1	1	3	2	3.13891	1.92297	TRUE	-0.482783	-2.17388	-0.333333	contrast: female vs male # condition_variable: group # additional_variables: batch	detect
A0A7J8BGT6	3	2	1	1	1	3	2	3.13891	1.88488	TRUE	-0.502188	-2.26126	-0.333333	contrast: female vs male # condition_variable: group # additional_variables: batch	detect
A0A7J8HQ27;A0A7J8HQN2	3	2	1	1	1	3	2	3.13891	1.88488	TRUE	-0.502188	-2.26126	-0.333333	contrast: female vs male # condition_variable: group # additional_variables: batch	detect
A0A7J8BQD2	3	3	11	7	11	21	15	21.5746	14.3411	TRUE	-0.50822	-2.28842	-0.181818	contrast: female vs male # condition_variable: group # additional_variables: batch	detect
A0A7J8GXG0	2	2	2	1	2	3	2	3.16603	1.88488	TRUE	-0.511601	-2.30364	-0.166667	contrast: female vs male # condition_variable: group # additional_variables: batch	detect
A0A7J8GZ58;A0A7J8GZA3;A0A7J8GZX7;A0A7J8H085	3	3	2	2	2	6	4	6.27782	3.87408	TRUE	-0.544379	-2.45123	-0.333333	contrast: female vs male # condition_variable: group # additional_variables: batch	detect
A0A7J8CKA0	3	2	4	4	4	9	6	9.49087	5.81524	TRUE	-0.581971	-2.6205	-0.25	contrast: female vs male # condition_variable: group # additional_variables: batch	detect
A0A7J8FF77;A0A7J8FG33	3	2	3	2	3	5	3	5.20018	2.91757	TRUE	-0.633735	-2.85359	-0.222222	contrast: female vs male # condition_variable: group # additional_variables: batch	detect
A0A7J8KEB7;A0A7J8KEF3;A0A7J8KEJ6	3	3	3	1	3	5	3	5.14595	2.87948	TRUE	-0.635431	-2.86122	-0.222222	contrast: female vs male # condition_variable: group # additional_variables: batch	detect
A0A7J8GWY0;A0A7J8GY65	2	1	1	1	1	2	1	2.13539	0.994604	TRUE	-0.650873	-2.93076	-0.333333	contrast: female vs male # condition_variable: group # additional_variables: batch	detect
A0A7J8BGK3;A0A7J8BGX5	2	1	1	1	1	2	1	2.03415	0.928368	TRUE	-0.65414	-2.94547	-0.333333	contrast: female vs male # condition_variable: group # additional_variables: batch	detect
A0A7J8CEL3;A0A7J8CEN7	2	1	1	1	1	2	1	2.03415	0.928368	TRUE	-0.65414	-2.94547	-0.333333	contrast: female vs male # condition_variable: group # additional_variables: batch	detect
A0A7J8EXJ3;A0A7J8EXK6;A0A7J8EXT9;A0A7J8EYI9	2	1	1	1	1	2	1	2.03415	0.928368	TRUE	-0.65414	-2.94547	-0.333333	contrast: female vs male # condition_variable: group # additional_variables: batch	detect
A0A7J8GY36;A0A7J8GYA8;A0A7J8GYE6;A0A7J8GZ32	2	1	1	1	1	2	1	2.03415	0.928368	TRUE	-0.65414	-2.94547	-0.333333	contrast: female vs male # condition_variable: group # additional_variables: batch	detect
A0A7J8IRH0;A0A7J8IRJ3;A0A7J8ISR4;A0A7J8ITF5	2	1	1	1	1	2	1	2.13539	0.956508	TRUE	-0.679741	-3.06074	-0.333333	contrast: female vs male # condition_variable: group # additional_variables: batch	detect
A0A7J8IKG3;A0A7J8IKS5	3	3	6	5	6	13	8	13.6134	7.63388	TRUE	-0.715523	-3.22186	-0.277778	contrast: female vs male # condition_variable: group # additional_variables: batch	detect
A0A7J8HQ33	3	3	4	4	4	12	7	12.5556	6.79166	TRUE	-0.756536	-3.40654	-0.416667	contrast: female vs male # condition_variable: group # additional_variables: batch	detect
A0A7J8BQ79;A0A7J8BQR0	3	3	18	9	18	43	26	44.7928	24.9869	TRUE	-0.765373	-3.44633	-0.314815	contrast: female vs male # condition_variable: group # additional_variables: batch	detect
A0A7J8JDX0	3	1	2	2	2	4	2	4.24368	1.91302	TRUE	-0.828898	-3.73237	-0.333333	contrast: female vs male # condition_variable: group # additional_variables: batch	detect
A0A7J8H927	2	2	3	2	3	6	3	6.10245	2.85134	TRUE	-0.854701	-3.84856	-0.333333	contrast: female vs male # condition_variable: group # additional_variables: batch	detect
A0A7J8BS66	3	3	10	7	10	27	15	28.1761	14.303	TRUE	-0.881858	-3.97084	-0.4	contrast: female vs male # condition_variable: group # additional_variables: batch	detect
A0A7J8C1L7	3	1	1	1	1	3	1	3.13891	0.994604	TRUE	-1.05109	-4.73284	-0.666667	contrast: female vs male # condition_variable: group # additional_variables: batch	detect
A0A7J8K5Z6;A0A7J8K5Z8;A0A7J8K601	3	1	1	1	1	3	1	3.13891	0.928368	TRUE	-1.10165	-4.96054	-0.666667	contrast: female vs male # condition_variable: group # additional_variables: batch	detect
A0A7J8JCS5	3	3	4	2	4	10	4	10.4203	3.80785	TRUE	-1.21418	-5.46721	-0.5	contrast: female vs male # condition_variable: group # additional_variables: batch	detect
A0A7J8BQM7;A0A7J8BQR1	3	1	2	1	2	4	1	4.16954	0.956508	TRUE	-1.40049	-6.30616	-0.5	contrast: female vs male # condition_variable: group # additional_variables: batch	detect
A0A7J8E5P4	3	1	2	1	2	4	1	4.24368	0.956508	TRUE	-1.42102	-6.39859	-0.5	contrast: female vs male # condition_variable: group # additional_variables: batch	detect
A0A7J8CEK5	3	0	2	0	2	5	0	5.17306	0	TRUE	-2.67798	-12.0585	-0.833333	contrast: female vs male # condition_variable: group # additional_variables: batch	detect
A0A7J8JI11	3	0	2	0	2	6	0	6.27782	0	TRUE	-2.91538	-13.1274	-1	contrast: female vs male # condition_variable: group # additional_variables: batch	detect
A0A7J8B8V0;A0A7J8B961	1	1	1	1	1	1	1	1.00352	0.994604	FALSE			0	contrast: female vs male # condition_variable: group # additional_variables: batch	detect
A0A7J8B9R4	1	0	1	0	1	1	0	1.03063	0	FALSE			-0.333333	contrast: female vs male # condition_variable: group # additional_variables: batch	detect
A0A7J8BPC6;A0A7J8BPQ9;A0A7J8BPU5	0	1	0	1	1	0	1	0	0.928368	FALSE			0.333333	contrast: female vs male # condition_variable: group # additional_variables: batch	detect
A0A7J8CEB9	1	1	1	1	1	1	1	1.00352	0.956508	FALSE			0	contrast: female vs male # condition_variable: group # additional_variables: batch	detect
A0A7J8CFX3	0	1	0	1	1	0	1	0	0.928368	FALSE			0.333333	contrast: female vs male # condition_variable: group # additional_variables: batch	detect
A0A7J8D4B4	0	1	0	1	1	0	1	0	0.956508	FALSE			0.333333	contrast: female vs male # condition_variable: group # additional_variables: batch	detect
A0A7J8D4C8;A0A7J8D4K8	0	1	0	1	1	0	1	0	0.928368	FALSE			0.333333	contrast: female vs male # condition_variable: group # additional_variables: batch	detect
A0A7J8D5Y9;A0A7J8D6I3	1	0	1	0	1	1	0	1.00352	0	FALSE			-0.333333	contrast: female vs male # condition_variable: group # additional_variables: batch	detect
A0A7J8DFT4;A0A7J8DG07;A0A7J8DG37;A0A7J8DG38;A0A7J8DGK6	1	0	1	0	1	1	0	1.10476	0	FALSE			-0.333333	contrast: female vs male # condition_variable: group # additional_variables: batch	detect
A0A7J8DHX0	0	1	0	1	1	0	1	0	0.956508	FALSE			0.333333	contrast: female vs male # condition_variable: group # additional_variables: batch	detect
A0A7J8EJH5;A0A7J8EK89	0	1	0	1	1	0	1	0	0.956508	FALSE			0.333333	contrast: female vs male # condition_variable: group # additional_variables: batch	detect
A0A7J8EM40	1	0	1	0	1	1	0	1.03063	0	FALSE			-0.333333	contrast: female vs male # condition_variable: group # additional_variables: batch	detect
A0A7J8FIC6;A0A7J8FJI0	0	1	0	1	1	0	1	0	0.928368	FALSE			0.333333	contrast: female vs male # condition_variable: group # additional_variables: batch	detect
A0A7J8FN72	1	0	1	0	1	1	0	1.00352	0	FALSE			-0.333333	contrast: female vs male # condition_variable: group # additional_variables: batch	detect
A0A7J8FNG2;A0A7J8FNJ5;A0A7J8FNY8	0	1	0	1	1	0	1	0	0.994604	FALSE			0.333333	contrast: female vs male # condition_variable: group # additional_variables: batch	detect
A0A7J8G387	1	1	1	1	1	1	1	1.00352	0.928368	FALSE			0	contrast: female vs male # condition_variable: group # additional_variables: batch	detect
A0A7J8G6Z3	1	1	2	1	2	2	1	2.00703	0.928368	FALSE			-0.166667	contrast: female vs male # condition_variable: group # additional_variables: batch	detect
A0A7J8G7T4	1	1	2	2	2	2	2	2.00703	1.85674	FALSE			0	contrast: female vs male # condition_variable: group # additional_variables: batch	detect
A0A7J8GCT2	1	0	1	0	1	1	0	1.00352	0	FALSE			-0.333333	contrast: female vs male # condition_variable: group # additional_variables: batch	detect
A0A7J8H5V9;A0A7J8H620;A0A7J8H635;A0A7J8H656;A0A7J8H6A7;A0A7J8H730	1	0	1	0	1	1	0	1.03063	0	FALSE			-0.333333	contrast: female vs male # condition_variable: group # additional_variables: batch	detect
A0A7J8HSR3	0	1	0	1	1	0	1	0	0.956508	FALSE			0.333333	contrast: female vs male # condition_variable: group # additional_variables: batch	detect
A0A7J8IEV8	0	1	0	1	1	0	1	0	0.928368	FALSE			0.333333	contrast: female vs male # condition_variable: group # additional_variables: batch	detect
A0A7J8INZ7;A0A7J8IP74;A0A7J8IQK8	1	0	1	0	1	1	0	1.03063	0	FALSE			-0.333333	contrast: female vs male # condition_variable: group # additional_variables: batch	detect
A0A7J8ISI7;A0A7J8ITB2	1	0	1	0	1	1	0	1.00352	0	FALSE			-0.333333	contrast: female vs male # condition_variable: group # additional_variables: batch	detect
A0A7J8JF74	0	1	0	1	1	0	1	0	0.956508	FALSE			0.333333	contrast: female vs male # condition_variable: group # additional_variables: batch	detect
A0A7J8JFE5;A0A7J8JFG4;A0A7J8JGG3;A0A7J8JGM4;A0A7J8JH19;A0A7J8JHR4	0	1	0	1	1	0	1	0	0.928368	FALSE			0.333333	contrast: female vs male # condition_variable: group # additional_variables: batch	detect
A0A7J8JIE9;A0A7J8JII3;A0A7J8JIJ1;A0A7J8JJ10;A0A7J8JJK0;A0A7J8JJM9;A0A7J8JJP1;A0A7J8JK64;A0A7J8JK89;A0A7J8JKU4	1	0	1	0	1	1	0	1.03063	0	FALSE			-0.333333	contrast: female vs male # condition_variable: group # additional_variables: batch	detect
A0A7J8JJP9	1	0	1	0	1	1	0	1.03063	0	FALSE			-0.333333	contrast: female vs male # condition_variable: group # additional_variables: batch	detect
A0A7J8K856	1	0	2	0	2	2	0	2.20953	0	FALSE			-0.333333	contrast: female vs male # condition_variable: group # additional_variables: batch	detect
A0A7J8K9I9;A0A7J8K9J3;A0A7J8K9K5;A0A7J8K9L9	1	0	1	0	1	1	0	1.03063	0	FALSE			-0.333333	contrast: female vs male # condition_variable: group # additional_variables: batch	detect
A0A7J8KER0	0	1	0	1	1	0	1	0	0.956508	FALSE			0.333333	contrast: female vs male # condition_variable: group # additional_variables: batch	detect
A0A7J8KJ13	0	1	0	1	1	0	1	0	0.928368	FALSE			0.333333	contrast: female vs male # condition_variable: group # additional_variables: batch	detect
A0A7J8C4F7	1	0	1	0	1	1	0	1.03063	0	FALSE			-0.333333	contrast: female vs male # condition_variable: group # additional_variables: batch	detect
A0A7J8CLP7	1	0	1	0	1	1	0	1.00352	0	FALSE			-0.333333	contrast: female vs male # condition_variable: group # additional_variables: batch	detect
A0A7J8E9N6;A0A7J8E9U7;A0A7J8E9Z8;A0A7J8EA67	1	0	1	0	1	1	0	1.03063	0	FALSE			-0.333333	contrast: female vs male # condition_variable: group # additional_variables: batch	detect
A0A7J8EZ50;A0A7J8EZ55;A0A7J8EZC7;A0A7J8EZP2;A0A7J8F059;A0A7J8F0G8	1	0	1	0	1	1	0	1.03063	0	FALSE			-0.333333	contrast: female vs male # condition_variable: group # additional_variables: batch	detect
A0A7J8HXD7	1	0	1	0	1	1	0	1.03063	0	FALSE			-0.333333	contrast: female vs male # condition_variable: group # additional_variables: batch	detect
A0A7J8ITK1;A0A7J8ITS4;A0A7J8ITU1;A0A7J8IUN4;A0A7J8IUT5;A0A7J8IV24;A0A7J8IVQ3	1	0	1	0	1	1	0	1.00352	0	FALSE			-0.333333	contrast: female vs male # condition_variable: group # additional_variables: batch	detect
A0A7J8GXU2;A0A7J8GYG7;A0A7J8GYP5	0	1	0	1	1	0	1	0	0.928368	FALSE			0.333333	contrast: female vs male # condition_variable: group # additional_variables: batch	detect
A0A7J8K4Q6;A0A7J8K4S4	0	1	0	1	1	0	1	0	0.956508	FALSE			0.333333	contrast: female vs male # condition_variable: group # additional_variables: batch	detect
A0A7J8JBA1;A0A7J8JBQ2	0	1	0	1	1	0	1	0	0.994604	FALSE			0.333333	contrast: female vs male # condition_variable: group # additional_variables: batch	detect
A0A7J8GZP4;A0A7J8GZR1;A0A7J8H195	0	1	0	2	2	0	2	0	1.85674	FALSE			0.333333	contrast: female vs male # condition_variable: group # additional_variables: batch	detect
A0A7J8IPE2;A0A7J8IPH3;A0A7J8IQM4;A0A7J8IRD9	0	1	0	1	1	0	1	0	0.928368	FALSE			0.333333	contrast: female vs male # condition_variable: group # additional_variables: batch	detect

## Sheet: rCV
ST6. Relative coefficient of variation (rCV) calculations. The 'bat_leading_accession' column shows the leading UniProt ID used throughout the analysis for each protein (row). For each protein within each sex, we calculated the median absolute deviation (MAD) and the median abundance (columns B - E). From these values we derived the relative coefficient of variation (rCV = MAD/median; (columns F-…
bat_leading_accession	MAD_Female	MAD_Male	Median_Female	Median_Male	rCV_Female	rCV_Male	MAD_mean	rCV_mean	human_gene_name	result
A0A7J8GUZ1	2.32256	1.26834	15.7863	16.4367	0.147124	0.0771649	1.79545	0.112145	APOC3	Most variable (Female)
A0A7J8BHG6	1.6095	0.802129	13.8804	15.0386	0.115955	0.0533379	1.20582	0.0846464	S100A4	Most variable (Female)
A0A7J8HRV0	1.43849	1.05067	13.773	14.5006	0.104443	0.072457	1.24458	0.0884499	LTF	Most variable (Female)
A0A7J8HPX2	1.33983	0.731509	14.0391	15.0439	0.0954362	0.048625	1.03567	0.0720306	IFNAR2	Most variable (Female)
A0A7J8KHU0	1.37202	0.299131	16.7087	14.2134	0.0821144	0.0210457	0.835577	0.0515801	SYNJ2	Most variable (Female)
A0A7J8K846	1.18706	0.41801	14.7698	14.7341	0.0803707	0.0283702	0.802535	0.0543705	F13A1	Most variable (Female)
A0A7J8JEN0	1.07718	0.00801186	13.5676	14.6762	0.0793936	0.000545908	0.542596	0.0399697	FN1	Most variable (Female)
A0A7J8HVU5	1.23119	0.77012	15.7794	17.6456	0.0780254	0.0436438	1.00066	0.0608346	TF	Most variable (Female)
A0A7J8KF78	1.05673	0.543063	14.1025	15.1509	0.0749327	0.0358436	0.799899	0.0553881	PSMB1	Most variable (Female)
A0A7J8GHN8	0.982481	0.860785	13.3739	13.549	0.0734625	0.0635311	0.921633	0.0684968	SRGN	Most variable (Female)
A0A7J8EY03	0.000217625	0.0130033	16.7522	17.1035	1.29909e-05	0.00076027	0.00661045	0.00038663	C7	Most stable (Female)
A0A7J8FJ79	0.000243197	0.798293	16.4614	17.0679	1.47738e-05	0.0467716	0.399268	0.0233932	ACTB	Most stable (Female)
A0A7J8GVL5	0.000399962	0.125936	14.8052	14.4554	2.70151e-05	0.00871207	0.0631681	0.00436954	APOA1	Most stable (Female)
A0A7J8FJ20	0.0029784	0.350956	17.2125	16.998	0.000173037	0.020647	0.176967	0.01041	GPX3	Most stable (Female)
A0A7J8FMW9	0.0024763	0.0431684	14.0052	13.9857	0.000176812	0.00308661	0.0228223	0.00163171	TGFBI	Most stable (Female)
A0A7J8H579	0.00301151	0.113681	13.4204	13.6528	0.000224399	0.00832655	0.0583461	0.00427547	PRPF19	Most stable (Female)
A0A7J8C156	0.00428877	0.138972	16.1039	16.8163	0.000266318	0.00826412	0.0716302	0.00426522	CA2	Most stable (Female)
A0A7J8JPE7	0.00510743	1.33105	18.9112	18.47	0.000270075	0.0720658	0.668081	0.0361679	TTLL12	Most stable (Female)
A0A7J8C1H3	0.00486923	0.722261	14.4436	14.0747	0.000337119	0.0513164	0.363565	0.0258268	ENPP2	Most stable (Female)
A0A7J8GEZ5	0.00515082	0.357692	14.7222	15.4953	0.000349868	0.0230839	0.181422	0.0117169	RBP4	Most stable (Female)
A0A7J8DJU2	0.274425	1.72959	14.7365	14.6593	0.0186222	0.117986	1.00201	0.0683042	PLTP	Most variable (Male)
A0A7J8HQ33	0.33343	1.67871	17.4357	14.747	0.0191235	0.113834	1.00607	0.0664789	IFNAR1	Most variable (Male)
A0A7J8D7N0	0.858635	1.37827	13.6993	13.301	0.0626772	0.103621	1.11845	0.0831491	PON1	Most variable (Male)
A0A7J8GCQ7	0.868969	1.65123	16.3326	16.285	0.0532046	0.101396	1.2601	0.0773002	NRG3	Most variable (Male)
A0A7J8E9W3	0.874062	1.56408	15.4705	16.3204	0.0564988	0.0958357	1.21907	0.0761672	PPBP	Most variable (Male)
A0A7J8D8E1	0.154053	1.42806	14.0087	16.3587	0.010997	0.0872967	0.791057	0.0491468	PPIA	Most variable (Male)
A0A7J8F393	0.0504579	1.29019	15.8554	15.3411	0.00318238	0.0841002	0.670323	0.0436413	SERPINE1	Most variable (Male)
A0A7J8GUZ1	2.32256	1.26834	15.7863	16.4367	0.147124	0.0771649	1.79545	0.112145	APOC3	Most variable (Male)
A0A7J8JLA7	0.207295	1.01321	14.3015	13.804	0.0144946	0.0733995	0.610251	0.0439471	SERPINE2	Most variable (Male)
A0A7J8B841	0.134863	1.14057	14.5305	15.6693	0.00928134	0.0727903	0.637719	0.0410358	ACTA1	Most variable (Male)
A0A7J8CF57	0.28268	0.00247642	14.1176	13.9888	0.0200232	0.000177029	0.142578	0.0101001	CPT1C	Most stable (Male)
A0A7J8DFR9	0.114698	0.00584646	23.8944	23.9175	0.00480021	0.000244442	0.0602722	0.00252232	COL20A1	Most stable (Male)
A0A7J8E7D9	0.00784478	0.00541564	19.0579	19.4198	0.000411629	0.000278872	0.00663021	0.000345251	GC	Most stable (Male)
A0A7J8BDQ3	0.104692	0.00560426	17.5771	17.0802	0.00595614	0.000328114	0.055148	0.00314213	ECM1	Most stable (Male)
A0A7J8HQG2	0.454548	0.00704437	18.6517	18.703	0.0243704	0.000376644	0.230796	0.0123735	ITIH4	Most stable (Male)
A0A7J8JAJ7	0.0856492	0.00739447	17.5131	17.4337	0.00489059	0.000424149	0.0465218	0.00265737	C1S	Most stable (Male)
A0A7J8JEN0	1.07718	0.00801186	13.5676	14.6762	0.0793936	0.000545908	0.542596	0.0399697	FN1	Most stable (Male)
A0A7J8K975	0.606001	0.00921349	14.8564	14.3232	0.0407905	0.000643258	0.307607	0.0207169	H6PD	Most stable (Male)
A0A7J8B967	0.0390223	0.011769	17.2498	17.6498	0.00226219	0.00066681	0.0253956	0.0014645	AGT	Most stable (Male)
A0A7J8E5P9	0.171906	0.0126106	16.7918	17.0451	0.0102375	0.000739836	0.0922582	0.00548865	AFM	Most stable (Male)
